# Supplementary material for: 4-(4-Meth­oxy­pheneth­yl)-3,5-diphenyl-4H-1,2,4-triazole
Source: Acta Crystallogr Sect E Struct Rep Online. 2012 Jan 14;68(Pt 2):o392. doi: 10.1107/S1600536812000359 (PMC3275069; doi:10.1107/S1600536812000359)
Supplement: Supplementary file 1 [file e-68-0o392-sup1.cif]

##############################################################################
#                                                                            #
# This CIF contains the data in a paper accepted for publication in          #
# Acta Crystallographica Section E. It conforms to the requirements of       #
# Notes for Authors for Acta Crystallographica Section E, and has been       #
# peer reviewed under the auspices of the IUCr Commission on Journals.       #
#                                                                            #
# Full details of the Crystallographic Information File format               #
# are given in the paper "The Crystallographic Information File (CIF):       #
# a New Standard Archive File for Crystallography" by S. R. Hall, F. H.      #
# Allen and I. D. Brown [Acta Cryst. (1991), A47, 655-685].                  #
#                                                                            #
# The current version of the core CIF dictionary is obtainable from          #
# ftp://ftp.iucr.org/pub/cif_core.dic.                                       #
#                                                                            #
# Software is freely available for graphical display of the structure(s)     #
# in this CIF. For information consult the CIF software page                 #
# http://www.iucr.org/resources/cif/software.                                #
#                                                                            #
# This file may be used for bona fide research purposes within the           #
# scientific community so long as proper attribution is given to the journal # 
# article from which it was obtained.                                        #
#                                                                            #
##############################################################################
data_I
_audit_creation_method     SHELXL-97
_chemical_name_systematic
;
4-(4-Methoxyphenethyl)-3,5-diphenyl-4<i>H</i>-1,2,4-triazole
;
_chemical_name_common     ?
_chemical_formula_moiety     'C23 H21 N3 O'
_chemical_formula_sum     'C23 H21 N3 O'
_chemical_formula_iupac     'C23 H21 N3 O'
_chemical_formula_weight     355.43
_chemical_melting_point     ?
_symmetry_cell_setting     monoclinic
_symmetry_space_group_name_H-M     'P 21/n'
_symmetry_space_group_name_hall     '-P 2yn'
loop_
    _symmetry_equiv_pos_as_xyz
    'x, y, z'
    '-x+1/2, y+1/2, -z+1/2'
    '-x, -y, -z'
    'x-1/2, -y-1/2, z-1/2'
_cell_length_a     13.144(5)
_cell_length_b     7.411(5)
_cell_length_c     21.333(5)
_cell_angle_alpha     90.000(5)
_cell_angle_beta     106.835(5)
_cell_angle_gamma     90.000(5)
_cell_volume     1989.0(16)
_cell_formula_units_Z     4
_cell_measurement_reflns_used     3242
_cell_measurement_theta_min     2.5
_cell_measurement_theta_max     25.1
_cell_measurement_temperature     293(2)
_exptl_crystal_description     block
_exptl_crystal_colour     colourless
_exptl_crystal_size_max     0.30
_exptl_crystal_size_mid     0.20
_exptl_crystal_size_min     0.20
_exptl_crystal_density_diffrn     1.187
_exptl_crystal_density_meas     ?
_exptl_crystal_density_method     'not measured'
_exptl_crystal_F_000     752
_exptl_absorpt_coefficient_mu     0.074
_exptl_absorpt_correction_type     multi-scan
_exptl_absorpt_process_details     '(SADABS; Bruker, 1999)'
_exptl_absorpt_correction_T_min     0.966
_exptl_absorpt_correction_T_max     0.991
_exptl_special_details     ?
_diffrn_ambient_temperature     293(2)
_diffrn_radiation_type     MoK\a
_diffrn_radiation_wavelength     0.71073
_diffrn_radiation_source     'fine-focus sealed tube'
_diffrn_radiation_monochromator     graphite
_diffrn_measurement_device_type     'Bruker Kappa APEXII CCD'
_diffrn_measurement_method     '\w and \f scan'
_diffrn_detector_area_resol_mean     ?
_diffrn_reflns_number     17443
_diffrn_reflns_av_R_equivalents     0.0365
_diffrn_reflns_av_sigmaI/netI     0.0277
_diffrn_reflns_theta_min     2.92
_diffrn_reflns_theta_max     25.00
_diffrn_reflns_theta_full     25.00
_diffrn_measured_fraction_theta_max     0.999
_diffrn_measured_fraction_theta_full     0.999
_diffrn_reflns_limit_h_min     -15
_diffrn_reflns_limit_h_max     15
_diffrn_reflns_limit_k_min     -8
_diffrn_reflns_limit_k_max     8
_diffrn_reflns_limit_l_min     -25
_diffrn_reflns_limit_l_max     25
_diffrn_standards_number     ?
_diffrn_standards_interval_count     ?
_diffrn_standards_interval_time     ?
_diffrn_standards_decay_%     0
_refine_special_details
;
Refinement of <i>F</i>^2^ against ALL reflections. The weighted <i>R</i>-factor
<i>wR</i> and goodness of fit <i>S</i> are based on <i>F</i>^2^, conventional
<i>R</i>-factors <i>R</i> are based on <i>F</i>, with <i>F</i> set to zero for
negative <i>F</i>^2^. The threshold expression of <i>F</i>^2^ >
\s(<i>F</i>^2^) is used only for calculating <i>R</i>-factors(gt) <i>etc</i>.
and is not relevant to the choice of reflections for refinement.
<i>R</i>-factors based on <i>F</i>^2^ are statistically about twice as large
as those based on <i>F</i>, and <i>R</i>- factors based on ALL data will be
even larger.
;
_reflns_number_total     3492
_reflns_number_gt     2536
_reflns_threshold_expression     I>2sigma(I)
_refine_ls_structure_factor_coef     Fsqd
_refine_ls_matrix_type     full
_refine_ls_R_factor_all     0.0602
_refine_ls_R_factor_gt     0.0389
_refine_ls_wR_factor_gt     0.1086
_refine_ls_wR_factor_ref     0.1259
_refine_ls_goodness_of_fit_ref     1.027
_refine_ls_restrained_S_all     1.027
_refine_ls_number_reflns     3492
_refine_ls_number_parameters     245
_refine_ls_number_restraints     0
_refine_ls_hydrogen_treatment     constr
_refine_ls_weighting_scheme     calc
_refine_ls_weighting_details
         'calc w=1/[\s^2^(Fo^2^)+(0.0695P)^2^+0.1750P] where P=(Fo^2^+2Fc^2^)/3'
_atom_sites_solution_hydrogens     geom
_atom_sites_solution_primary     direct
_atom_sites_solution_secondary     difmap
_refine_ls_shift/su_max     0.000
_refine_ls_shift/su_mean     0.000
_refine_diff_density_max     0.147
_refine_diff_density_min     -0.122
_refine_ls_extinction_method     'SHELXL97 (Sheldrick, 2008)'
_refine_ls_extinction_coef     0.0094(17)
_refine_ls_extinction_expression
                                  'Fc^*^=kFc[1+0.001xFc^2^\l^3^/sin(2\q)]^-1/4^'
loop_
    _atom_type_symbol
    _atom_type_description
    _atom_type_scat_dispersion_real
    _atom_type_scat_dispersion_imag
    _atom_type_scat_source
    'C' 'C' 0.0033 0.0016
                         'International Tables Vol C Tables 4.2.6.8 and 6.1.1.4'
    'H' 'H' 0.0000 0.0000
                         'International Tables Vol C Tables 4.2.6.8 and 6.1.1.4'
    'N' 'N' 0.0061 0.0033
                         'International Tables Vol C Tables 4.2.6.8 and 6.1.1.4'
    'O' 'O' 0.0106 0.0060
                         'International Tables Vol C Tables 4.2.6.8 and 6.1.1.4'
_computing_data_collection     'APEX2 (Bruker, 2004)'
_computing_cell_refinement     'APEX2 and SAINT (Bruker, 2004)'
_computing_data_reduction     'SAINT and XPREP (Bruker, 2004)'
_computing_structure_solution     'SIR92 (Altomare <i>et al.</i>, 1994)'
_computing_structure_refinement     'SHELXL97 (Sheldrick, 2008)'
_computing_molecular_graphics
                  'PLATON (Spek, 2009) and Mercury (Macrae <i>et al.</i>, 2008)'
_computing_publication_material     'SHELXL97 (Sheldrick, 2008)'
loop_
    _atom_site_type_symbol
    _atom_site_label
    _atom_site_fract_x
    _atom_site_fract_y
    _atom_site_fract_z
    _atom_site_U_iso_or_equiv
    _atom_site_adp_type
    _atom_site_calc_flag
    _atom_site_refinement_flags
    _atom_site_occupancy
    _atom_site_symmetry_multiplicity
    _atom_site_disorder_assembly
    _atom_site_disorder_group
    N N3 0.12673(9) 0.32890(16) 0.22455(6) 0.0434(3) Uani d . 1 1 . .
    N N1 0.09718(11) 0.05004(17) 0.24966(7) 0.0533(4) Uani d . 1 1 . .
    N N2 0.10253(11) 0.05178(17) 0.18565(7) 0.0529(4) Uani d . 1 1 . .
    C C8 0.11935(12) 0.2195(2) 0.17167(7) 0.0449(4) Uani d . 1 1 . .
    C C7 0.11099(12) 0.2166(2) 0.27187(7) 0.0456(4) Uani d . 1 1 . .
    O O1 -0.23477(10) 0.58453(18) 0.37271(6) 0.0733(4) Uani d . 1 1 . .
    C C15 0.12614(13) 0.52730(19) 0.22388(8) 0.0479(4) Uani d . 1 1 . .
    H H15A 0.1705 0.5698 0.1977 0.058 Uiso calc R 1 1 . .
    H H15B 0.1564 0.5714 0.2682 0.058 Uiso calc R 1 1 . .
    C C16 0.01528(13) 0.6037(2) 0.19644(8) 0.0520(4) Uani d . 1 1 . .
    H H16A 0.0211 0.7294 0.1853 0.062 Uiso calc R 1 1 . .
    H H16B -0.0198 0.5402 0.1562 0.062 Uiso calc R 1 1 . .
    C C9 0.13099(13) 0.2774(2) 0.10790(7) 0.0474(4) Uani d . 1 1 . .
    C C17 -0.05381(13) 0.5917(2) 0.24178(8) 0.0472(4) Uani d . 1 1 . .
    C C20 -0.17867(13) 0.5789(2) 0.32786(8) 0.0530(4) Uani d . 1 1 . .
    C C18 -0.02777(13) 0.6922(2) 0.29958(8) 0.0525(4) Uani d . 1 1 . .
    H H18 0.0324 0.7651 0.3096 0.063 Uiso calc R 1 1 . .
    C C6 0.11037(13) 0.2693(2) 0.33816(8) 0.0497(4) Uani d . 1 1 . .
    C C14 0.21927(14) 0.3726(2) 0.10374(8) 0.0571(5) Uani d . 1 1 . .
    H H14 0.2718 0.4041 0.1418 0.068 Uiso calc R 1 1 . .
    C C22 -0.14328(14) 0.4854(2) 0.22919(8) 0.0573(5) Uani d . 1 1 . .
    H H22 -0.1623 0.4166 0.1911 0.069 Uiso calc R 1 1 . .
    C C19 -0.08864(14) 0.6860(2) 0.34186(8) 0.0555(4) Uani d . 1 1 . .
    H H19 -0.0694 0.7540 0.3801 0.067 Uiso calc R 1 1 . .
    C C21 -0.20611(14) 0.4773(2) 0.27126(9) 0.0605(5) Uani d . 1 1 . .
    H H21 -0.2661 0.4042 0.2614 0.073 Uiso calc R 1 1 . .
    C C13 0.22975(17) 0.4210(3) 0.04357(9) 0.0691(5) Uani d . 1 1 . .
    H H13 0.2892 0.4854 0.0411 0.083 Uiso calc R 1 1 . .
    C C10 0.05400(15) 0.2300(3) 0.05051(8) 0.0636(5) Uani d . 1 1 . .
    H H10 -0.0056 0.1654 0.0526 0.076 Uiso calc R 1 1 . .
    C C11 0.06540(18) 0.2783(3) -0.00952(9) 0.0778(6) Uani d . 1 1 . .
    H H11 0.0138 0.2456 -0.0478 0.093 Uiso calc R 1 1 . .
    C C1 0.19254(16) 0.3679(2) 0.37906(9) 0.0640(5) Uani d . 1 1 . .
    H H1 0.2497 0.4034 0.3645 0.077 Uiso calc R 1 1 . .
    C C5 0.02664(15) 0.2143(2) 0.36101(9) 0.0631(5) Uani d . 1 1 . .
    H H5 -0.0287 0.1467 0.3343 0.076 Uiso calc R 1 1 . .
    C C12 0.15271(18) 0.3745(3) -0.01286(10) 0.0766(6) Uani d . 1 1 . .
    H H12 0.1598 0.4083 -0.0534 0.092 Uiso calc R 1 1 . .
    C C2 0.1902(2) 0.4136(3) 0.44110(10) 0.0817(6) Uani d . 1 1 . .
    H H2 0.2452 0.4814 0.4681 0.098 Uiso calc R 1 1 . .
    C C4 0.02563(19) 0.2603(3) 0.42367(11) 0.0817(6) Uani d . 1 1 . .
    H H4 -0.0306 0.2236 0.4389 0.098 Uiso calc R 1 1 . .
    C C3 0.1069(2) 0.3595(3) 0.46336(11) 0.0888(7) Uani d . 1 1 . .
    H H3 0.1057 0.3902 0.5054 0.107 Uiso calc R 1 1 . .
    C C23 -0.32829(18) 0.4804(4) 0.35991(12) 0.1021(8) Uani d . 1 1 . .
    H H23A -0.3601 0.4964 0.3947 0.153 Uiso calc R 1 1 . .
    H H23B -0.3112 0.3553 0.3570 0.153 Uiso calc R 1 1 . .
    H H23C -0.3773 0.5184 0.3193 0.153 Uiso calc R 1 1 . .
loop_
    _atom_site_aniso_label
    _atom_site_aniso_U_11
    _atom_site_aniso_U_22
    _atom_site_aniso_U_33
    _atom_site_aniso_U_12
    _atom_site_aniso_U_13
    _atom_site_aniso_U_23
    N3 0.0484(8) 0.0397(7) 0.0433(7) -0.0014(6) 0.0151(6) -0.0002(6)
    N1 0.0615(9) 0.0468(8) 0.0537(8) -0.0044(6) 0.0198(7) 0.0018(6)
    N2 0.0626(9) 0.0452(8) 0.0525(8) -0.0046(6) 0.0193(7) -0.0023(6)
    C8 0.0441(9) 0.0432(9) 0.0466(9) -0.0005(7) 0.0120(7) -0.0027(7)
    C7 0.0454(9) 0.0445(9) 0.0469(9) -0.0017(7) 0.0136(7) 0.0034(7)
    O1 0.0639(8) 0.0946(10) 0.0677(8) -0.0174(7) 0.0292(7) -0.0047(7)
    C15 0.0585(10) 0.0394(8) 0.0501(9) -0.0040(7) 0.0222(8) -0.0015(7)
    C16 0.0648(11) 0.0426(9) 0.0480(10) 0.0041(8) 0.0157(8) 0.0041(7)
    C9 0.0542(10) 0.0436(9) 0.0447(9) 0.0013(7) 0.0148(8) -0.0022(7)
    C17 0.0535(10) 0.0390(8) 0.0473(9) 0.0029(7) 0.0118(7) 0.0026(7)
    C20 0.0490(10) 0.0554(10) 0.0546(10) -0.0034(8) 0.0149(8) 0.0039(8)
    C18 0.0522(10) 0.0466(9) 0.0586(10) -0.0092(7) 0.0159(8) -0.0038(8)
    C6 0.0599(10) 0.0442(9) 0.0468(9) 0.0029(8) 0.0181(8) 0.0055(7)
    C14 0.0623(11) 0.0607(10) 0.0495(10) -0.0061(9) 0.0183(8) -0.0045(8)
    C22 0.0621(11) 0.0514(10) 0.0539(10) -0.0074(8) 0.0097(9) -0.0087(8)
    C19 0.0602(11) 0.0559(10) 0.0502(10) -0.0092(8) 0.0159(8) -0.0068(8)
    C21 0.0538(11) 0.0607(11) 0.0636(12) -0.0142(8) 0.0118(9) -0.0043(9)
    C13 0.0838(14) 0.0710(12) 0.0600(12) -0.0132(10) 0.0328(11) -0.0016(10)
    C10 0.0651(12) 0.0705(12) 0.0527(11) -0.0093(9) 0.0128(9) -0.0059(9)
    C11 0.0869(15) 0.0935(15) 0.0440(11) -0.0068(13) 0.0049(10) -0.0029(10)
    C1 0.0781(13) 0.0606(11) 0.0509(11) -0.0097(10) 0.0147(9) 0.0028(9)
    C5 0.0696(12) 0.0659(11) 0.0586(11) 0.0026(9) 0.0262(10) 0.0088(9)
    C12 0.1036(17) 0.0800(14) 0.0499(12) -0.0021(13) 0.0283(11) 0.0052(10)
    C2 0.1120(18) 0.0747(14) 0.0526(12) -0.0107(12) 0.0145(12) -0.0038(10)
    C4 0.0977(17) 0.0911(15) 0.0706(14) 0.0114(13) 0.0469(13) 0.0118(13)
    C3 0.136(2) 0.0829(15) 0.0526(12) 0.0136(15) 0.0356(14) 0.0005(11)
    C23 0.0752(15) 0.143(2) 0.1000(18) -0.0381(15) 0.0436(13) -0.0071(16)
_geom_special_details
;
All e.s.d.'s (except the e.s.d. in the dihedral angle between two l.s. planes)
are estimated using the full covariance matrix. The cell e.s.d.'s are taken
into account individually in the estimation of e.s.d.'s in distances, angles
and torsion angles; correlations between e.s.d.'s in cell parameters are only
used when they are defined by crystal symmetry. An approximate (isotropic)
treatment of cell e.s.d.'s is used for estimating e.s.d.'s involving l.s.
planes.
;
loop_
    _geom_bond_atom_site_label_1
    _geom_bond_atom_site_label_2
    _geom_bond_site_symmetry_2
    _geom_bond_distance
    _geom_bond_publ_flag
    N3 C8 . 1.3696(19) ?
    N3 C7 . 1.3697(19) ?
    N3 C15 . 1.470(2) ?
    N1 C7 . 1.316(2) ?
    N1 N2 . 1.3877(19) ?
    N2 C8 . 1.312(2) ?
    C8 C9 . 1.476(2) ?
    C7 C6 . 1.469(2) ?
    O1 C20 . 1.3672(19) ?
    O1 C23 . 1.410(2) ?
    C15 C16 . 1.514(2) ?
    C15 H15A . 0.9700 ?
    C15 H15B . 0.9700 ?
    C16 C17 . 1.509(2) ?
    C16 H16A . 0.9700 ?
    C16 H16B . 0.9700 ?
    C9 C14 . 1.382(2) ?
    C9 C10 . 1.389(2) ?
    C17 C22 . 1.376(2) ?
    C17 C18 . 1.395(2) ?
    C20 C21 . 1.379(2) ?
    C20 C19 . 1.384(2) ?
    C18 C19 . 1.369(2) ?
    C18 H18 . 0.9300 ?
    C6 C1 . 1.384(2) ?
    C6 C5 . 1.388(2) ?
    C14 C13 . 1.378(2) ?
    C14 H14 . 0.9300 ?
    C22 C21 . 1.386(2) ?
    C22 H22 . 0.9300 ?
    C19 H19 . 0.9300 ?
    C21 H21 . 0.9300 ?
    C13 C12 . 1.374(3) ?
    C13 H13 . 0.9300 ?
    C10 C11 . 1.379(3) ?
    C10 H10 . 0.9300 ?
    C11 C12 . 1.370(3) ?
    C11 H11 . 0.9300 ?
    C1 C2 . 1.375(3) ?
    C1 H1 . 0.9300 ?
    C5 C4 . 1.383(3) ?
    C5 H5 . 0.9300 ?
    C12 H12 . 0.9300 ?
    C2 C3 . 1.373(3) ?
    C2 H2 . 0.9300 ?
    C4 C3 . 1.369(3) ?
    C4 H4 . 0.9300 ?
    C3 H3 . 0.9300 ?
    C23 H23A . 0.9600 ?
    C23 H23B . 0.9600 ?
    C23 H23C . 0.9600 ?
loop_
    _geom_angle_atom_site_label_1
    _geom_angle_atom_site_label_2
    _geom_angle_atom_site_label_3
    _geom_angle_site_symmetry_1
    _geom_angle_site_symmetry_3
    _geom_angle
    _geom_angle_publ_flag
    C8 N3 C7 . . 104.92(13) ?
    C8 N3 C15 . . 125.81(12) ?
    C7 N3 C15 . . 127.83(12) ?
    C7 N1 N2 . . 107.74(12) ?
    C8 N2 N1 . . 107.00(12) ?
    N2 C8 N3 . . 110.49(13) ?
    N2 C8 C9 . . 123.67(14) ?
    N3 C8 C9 . . 125.83(14) ?
    N1 C7 N3 . . 109.83(14) ?
    N1 C7 C6 . . 123.88(14) ?
    N3 C7 C6 . . 126.29(14) ?
    C20 O1 C23 . . 117.67(15) ?
    N3 C15 C16 . . 112.31(13) ?
    N3 C15 H15A . . 109.1 ?
    C16 C15 H15A . . 109.1 ?
    N3 C15 H15B . . 109.1 ?
    C16 C15 H15B . . 109.1 ?
    H15A C15 H15B . . 107.9 ?
    C17 C16 C15 . . 114.86(13) ?
    C17 C16 H16A . . 108.6 ?
    C15 C16 H16A . . 108.6 ?
    C17 C16 H16B . . 108.6 ?
    C15 C16 H16B . . 108.6 ?
    H16A C16 H16B . . 107.5 ?
    C14 C9 C10 . . 118.91(15) ?
    C14 C9 C8 . . 121.36(14) ?
    C10 C9 C8 . . 119.68(15) ?
    C22 C17 C18 . . 117.06(15) ?
    C22 C17 C16 . . 123.21(15) ?
    C18 C17 C16 . . 119.73(15) ?
    O1 C20 C21 . . 124.90(16) ?
    O1 C20 C19 . . 115.60(15) ?
    C21 C20 C19 . . 119.50(16) ?
    C19 C18 C17 . . 121.58(15) ?
    C19 C18 H18 . . 119.2 ?
    C17 C18 H18 . . 119.2 ?
    C1 C6 C5 . . 119.14(16) ?
    C1 C6 C7 . . 121.75(15) ?
    C5 C6 C7 . . 119.08(16) ?
    C13 C14 C9 . . 120.32(17) ?
    C13 C14 H14 . . 119.8 ?
    C9 C14 H14 . . 119.8 ?
    C17 C22 C21 . . 122.31(16) ?
    C17 C22 H22 . . 118.8 ?
    C21 C22 H22 . . 118.8 ?
    C18 C19 C20 . . 120.23(16) ?
    C18 C19 H19 . . 119.9 ?
    C20 C19 H19 . . 119.9 ?
    C20 C21 C22 . . 119.31(16) ?
    C20 C21 H21 . . 120.3 ?
    C22 C21 H21 . . 120.3 ?
    C12 C13 C14 . . 120.27(19) ?
    C12 C13 H13 . . 119.9 ?
    C14 C13 H13 . . 119.9 ?
    C11 C10 C9 . . 120.37(18) ?
    C11 C10 H10 . . 119.8 ?
    C9 C10 H10 . . 119.8 ?
    C12 C11 C10 . . 120.08(18) ?
    C12 C11 H11 . . 120.0 ?
    C10 C11 H11 . . 120.0 ?
    C2 C1 C6 . . 120.38(19) ?
    C2 C1 H1 . . 119.8 ?
    C6 C1 H1 . . 119.8 ?
    C4 C5 C6 . . 119.85(19) ?
    C4 C5 H5 . . 120.1 ?
    C6 C5 H5 . . 120.1 ?
    C11 C12 C13 . . 120.04(18) ?
    C11 C12 H12 . . 120.0 ?
    C13 C12 H12 . . 120.0 ?
    C3 C2 C1 . . 120.2(2) ?
    C3 C2 H2 . . 119.9 ?
    C1 C2 H2 . . 119.9 ?
    C3 C4 C5 . . 120.4(2) ?
    C3 C4 H4 . . 119.8 ?
    C5 C4 H4 . . 119.8 ?
    C4 C3 C2 . . 120.0(2) ?
    C4 C3 H3 . . 120.0 ?
    C2 C3 H3 . . 120.0 ?
    O1 C23 H23A . . 109.5 ?
    O1 C23 H23B . . 109.5 ?
    H23A C23 H23B . . 109.5 ?
    O1 C23 H23C . . 109.5 ?
    H23A C23 H23C . . 109.5 ?
    H23B C23 H23C . . 109.5 ?
loop_
    _geom_torsion_atom_site_label_1
    _geom_torsion_atom_site_label_2
    _geom_torsion_atom_site_label_3
    _geom_torsion_atom_site_label_4
    _geom_torsion_site_symmetry_1
    _geom_torsion_site_symmetry_2
    _geom_torsion_site_symmetry_3
    _geom_torsion_site_symmetry_4
    _geom_torsion
    _geom_torsion_publ_flag
    C7 N1 N2 C8 . . . . -0.02(17) ?
    N1 N2 C8 N3 . . . . 0.79(17) ?
    N1 N2 C8 C9 . . . . 179.40(14) ?
    C7 N3 C8 N2 . . . . -1.21(17) ?
    C15 N3 C8 N2 . . . . -168.36(14) ?
    C7 N3 C8 C9 . . . . -179.79(14) ?
    C15 N3 C8 C9 . . . . 13.1(2) ?
    N2 N1 C7 N3 . . . . -0.75(17) ?
    N2 N1 C7 C6 . . . . 179.89(14) ?
    C8 N3 C7 N1 . . . . 1.19(17) ?
    C15 N3 C7 N1 . . . . 167.99(14) ?
    C8 N3 C7 C6 . . . . -179.46(14) ?
    C15 N3 C7 C6 . . . . -12.7(2) ?
    C8 N3 C15 C16 . . . . 78.47(18) ?
    C7 N3 C15 C16 . . . . -85.73(18) ?
    N3 C15 C16 C17 . . . . 74.66(17) ?
    N2 C8 C9 C14 . . . . -125.15(18) ?
    N3 C8 C9 C14 . . . . 53.2(2) ?
    N2 C8 C9 C10 . . . . 52.4(2) ?
    N3 C8 C9 C10 . . . . -129.25(18) ?
    C15 C16 C17 C22 . . . . -113.57(18) ?
    C15 C16 C17 C18 . . . . 66.60(19) ?
    C23 O1 C20 C21 . . . . -0.7(3) ?
    C23 O1 C20 C19 . . . . 178.77(18) ?
    C22 C17 C18 C19 . . . . -0.2(2) ?
    C16 C17 C18 C19 . . . . 179.62(15) ?
    N1 C7 C6 C1 . . . . 127.53(18) ?
    N3 C7 C6 C1 . . . . -51.7(2) ?
    N1 C7 C6 C5 . . . . -50.6(2) ?
    N3 C7 C6 C5 . . . . 130.15(17) ?
    C10 C9 C14 C13 . . . . 0.7(3) ?
    C8 C9 C14 C13 . . . . 178.24(16) ?
    C18 C17 C22 C21 . . . . 0.3(2) ?
    C16 C17 C22 C21 . . . . -179.53(16) ?
    C17 C18 C19 C20 . . . . -0.2(3) ?
    O1 C20 C19 C18 . . . . -178.99(15) ?
    C21 C20 C19 C18 . . . . 0.5(3) ?
    O1 C20 C21 C22 . . . . 179.03(16) ?
    C19 C20 C21 C22 . . . . -0.4(3) ?
    C17 C22 C21 C20 . . . . 0.0(3) ?
    C9 C14 C13 C12 . . . . -0.3(3) ?
    C14 C9 C10 C11 . . . . -0.4(3) ?
    C8 C9 C10 C11 . . . . -177.97(17) ?
    C9 C10 C11 C12 . . . . -0.4(3) ?
    C5 C6 C1 C2 . . . . -1.2(3) ?
    C7 C6 C1 C2 . . . . -179.33(17) ?
    C1 C6 C5 C4 . . . . 0.8(3) ?
    C7 C6 C5 C4 . . . . 178.96(17) ?
    C10 C11 C12 C13 . . . . 0.8(3) ?
    C14 C13 C12 C11 . . . . -0.5(3) ?
    C6 C1 C2 C3 . . . . 1.0(3) ?
    C6 C5 C4 C3 . . . . -0.1(3) ?
    C5 C4 C3 C2 . . . . -0.2(3) ?
    C1 C2 C3 C4 . . . . -0.3(3) ?
loop_
    _geom_hbond_atom_site_label_D
    _geom_hbond_atom_site_label_H
    _geom_hbond_atom_site_label_A
    _geom_hbond_site_symmetry_A
    _geom_hbond_distance_DH
    _geom_hbond_distance_HA
    _geom_hbond_distance_DA
    _geom_hbond_angle_DHA
    _geom_hbond_publ_flag
    C16 H16A N2 1_565 0.97 2.62 3.542(3) 160 yes
data_global
_journal_date_recd_electronic     2011-12-29
_journal_date_accepted     2012-01-04
_journal_name_full     'Acta Crystallographica, Section E'
_journal_year     2012
_journal_volume     68
_journal_issue      2
_journal_page_first     o392
_journal_page_last     o392
_journal_paper_category     QO
_journal_paper_doi     10.1107/S1600536812000359
_journal_coeditor_code     SU2362
_publ_contact_author_name     'Dr. G.Vasuki '
_publ_contact_author_address
;
Department of Physics
Kunthavai Naachiar Govt. Arts college(w)(Autonomous)
Thanjavur 613 007.
India
;
_publ_contact_author_email     vasuki.arasi@yahoo.com
_publ_contact_author_fax     '04362 237152'
_publ_contact_author_phone     '9791402323'
_publ_section_title
;
4-(4-Methoxyphenethyl)-3,5-diphenyl-4<i>H</i>-1,2,4-triazole
;
loop_
    _publ_author_name
    _publ_author_address
    'G. Anuradha'
;         Department of Physics
          Saveetha School of Engineering
          Saveetha University
          Chennai-5,
          India
;
    'G. Vasuki  '
;         Department of Physics
          Kunthavai Naachiar Government Arts College (w) (Autonomous)
          Thanjavur-7
          India
;
    'Dilek \"Unl\"uer'
;         Department of Chemistry
          Faculty of Arts and Sciences
          Karadeniz Teknik University
          Trabzon 61080
          Turkey
;
    'Emrah Birinci'
;         Department of Chemistry
          Faculty of Arts and Sciences
          Karadeniz Teknik University
          Trabzon 61080
          Turkey
;
