# Supplementary material for: 4-(4-Meth­oxy­pheneth­yl)-3,5-diphenyl-4H-1,2,4-triazole
Source: Acta Crystallogr Sect E Struct Rep Online. 2012 Jan 14;68(Pt 2):o392. doi: 10.1107/S1600536812000359 (PMC3275069; doi:10.1107/S1600536812000359)
Supplement: Supplementary file 2 [file e-68-0o392-Isup2.hkl]

# 
# h,k,l, Fc-squared, Fo-squared, sigma(Fo-squared) and status flag 
# 
data_I
_shelx_title ' ANURADHAAR8RE in P2(1)/n' 
_shelx_refln_list_code          4 
_shelx_F_calc_maximum      226.77 
_exptl_crystal_F_000       752.00 
_reflns_d_resolution_high  0.8409 
 
loop_ 
 _symmetry_equiv_pos_as_xyz 
 'x, y, z' 
 '-x+1/2, y+1/2, -z+1/2' 
 '-x, -y, -z' 
 'x-1/2, -y-1/2, z-1/2' 
 
_cell_length_a    13.1440 
_cell_length_b     7.4110 
_cell_length_c    21.3330 
_cell_angle_alpha  90.000 
_cell_angle_beta  106.835 
_cell_angle_gamma  90.000 
 
_shelx_F_squared_multiplier     1.000 
 
loop_ 
 _refln_index_h 
 _refln_index_k 
 _refln_index_l 
 _refln_F_squared_calc 
 _refln_F_squared_meas 
 _refln_F_squared_sigma 
 _refln_observed_status 
   2   0   0       96.08       93.93      2.35 o 
   4   0   0     3230.74     3128.36     53.59 o 
   6   0   0      117.61      101.07      5.31 o 
   8   0   0      747.88      728.40     22.25 o 
  10   0   0       96.70       98.90      7.22 o 
  12   0   0      187.91      204.32      9.45 o 
  14   0   0       43.22       47.75      7.44 o 
   1   1   0     7054.69     6656.07     94.79 o 
   2   1   0    51423.49    58648.91    822.56 o 
   3   1   0     4516.05     4342.17     44.21 o 
   4   1   0     1745.98     1676.49     20.90 o 
   5   1   0     3358.30     3383.12     45.65 o 
   6   1   0        0.83        0.75      1.27 o 
   7   1   0        6.22        4.26      1.57 o 
   8   1   0      142.71      142.31      5.19 o 
   9   1   0       10.25        5.41      2.85 o 
  10   1   0      349.20      365.80     10.04 o 
  11   1   0      223.10      240.43     10.56 o 
  12   1   0       31.03       30.21      3.99 o 
  13   1   0        3.05        5.29      2.89 o 
  14   1   0       15.68       19.00      5.09 o 
   0   2   0      234.80      241.07      4.51 o 
   1   2   0    11294.11    11348.27    216.66 o 
   2   2   0    13616.72    13241.02    214.81 o 
   3   2   0      833.27      805.92      8.45 o 
   4   2   0        6.09        5.23      0.93 o 
   5   2   0      261.33      269.22      4.18 o 
   6   2   0       91.42      122.41      3.60 o 
   7   2   0       23.35       27.18      2.17 o 
   8   2   0      131.09      117.15      4.15 o 
   9   2   0       11.87        8.92      2.02 o 
  10   2   0        2.78        2.99      1.90 o 
  11   2   0       28.73       27.95      3.47 o 
  12   2   0       77.87       70.66      6.52 o 
  13   2   0       14.08       18.59      4.83 o 
  14   2   0       14.96       16.60      3.74 o 
   1   3   0     1810.67     1820.69     23.89 o 
   2   3   0       60.46       89.18      5.86 o 
   3   3   0      176.20      153.41      2.65 o 
   4   3   0     2071.43     2045.89     23.37 o 
   5   3   0      201.78      194.18      3.88 o 
   6   3   0      505.16      539.24      8.28 o 
   7   3   0       18.89       15.98      1.54 o 
   8   3   0      306.44      296.11      7.84 o 
   9   3   0        5.22        5.63      1.91 o 
  10   3   0      227.94      209.48      8.83 o 
  11   3   0       28.23       37.31      7.45 o 
  12   3   0       21.36       20.13      3.82 o 
  13   3   0        0.05       -0.94      3.10 o 
  14   3   0       21.12       11.58      5.01 o 
   0   4   0      393.36      418.17      8.30 o 
   1   4   0       97.20      114.71      5.61 o 
   2   4   0      984.34      983.55     15.55 o 
   3   4   0     2025.96     1910.01     33.62 o 
   4   4   0      980.63     1050.06     12.81 o 
   5   4   0      195.49      204.35      3.92 o 
   6   4   0        9.91        9.74      1.33 o 
   7   4   0      152.07      134.72      5.09 o 
   8   4   0       91.16       90.42      4.63 o 
   9   4   0        0.23        1.80      2.21 o 
  10   4   0        1.32        0.54      2.29 o 
  11   4   0       62.16       52.42      4.64 o 
  12   4   0       48.79       47.68      5.91 o 
  13   4   0        1.79        2.42      3.43 o 
   1   5   0       55.94       54.42      2.16 o 
   2   5   0      179.38      172.85     11.52 o 
   3   5   0        0.39       -2.11      1.41 o 
   4   5   0      362.97      357.79      5.58 o 
   5   5   0      323.23      313.82      5.16 o 
   6   5   0        1.53       -1.40      1.33 o 
   7   5   0       35.26       32.02      4.00 o 
   8   5   0       19.51       22.85      3.33 o 
   9   5   0        5.22        2.06      2.69 o 
  10   5   0        0.31       -0.28      2.69 o 
  11   5   0        7.32        2.57      4.02 o 
  12   5   0       19.78       43.05      7.03 o 
   0   6   0      352.52      365.95      8.37 o 
   1   6   0      468.34      485.22      9.14 o 
   2   6   0       11.95       10.70      2.50 o 
   3   6   0       43.56       35.77      3.85 o 
   4   6   0       80.00       67.01      7.54 o 
   5   6   0       28.68       30.18      4.75 o 
   6   6   0       18.35       20.70      3.17 o 
   7   6   0       57.28       54.70      4.88 o 
   8   6   0       13.46        9.49      3.41 o 
   9   6   0       13.58        6.36      3.48 o 
  10   6   0        0.14        3.32      4.61 o 
   1   7   0       25.56       24.10      1.49 o 
   2   7   0       19.04       22.29      4.61 o 
   3   7   0       26.63       25.59      5.02 o 
   4   7   0       57.93       59.05      7.54 o 
   5   7   0       51.93       51.93      7.96 o 
   6   7   0       10.65        9.02      2.25 o 
   7   7   0        1.62       -0.62      2.21 o 
   8   7   0        0.52        0.02      2.58 o 
   9   7   0       36.23       33.89      4.47 o 
   0   8   0        2.97        5.61      2.21 o 
   1   8   0       59.63       62.04      2.84 o 
   2   8   0       11.89       12.91      3.40 o 
   3   8   0        0.12       -3.11      2.80 o 
   4   8   0        6.66        3.47      3.69 o 
   5   8   0        0.53        0.17      3.52 o 
   6   8   0       13.03       12.46      4.63 o 
 -15   0   1        0.99       -2.55      8.58 o 
 -13   0   1       15.96       18.77      4.62 o 
 -11   0   1      236.78      208.57      8.97 o 
  -9   0   1       15.88       13.61      4.19 o 
  -7   0   1     1919.69     1841.93     41.75 o 
  -5   0   1     2622.10     2473.79     52.88 o 
  -3   0   1     5804.40     5850.46     97.50 o 
   3   0   1    13260.29    13367.73    189.46 o 
   5   0   1      108.41      107.34      8.38 o 
   7   0   1     3577.51     3533.51     75.64 o 
   9   0   1      199.84      200.61     14.66 o 
  11   0   1     1222.22     1263.59     40.54 o 
  13   0   1       10.66       17.20      5.19 o 
 -15   1   1       11.53        9.59      3.88 o 
 -14   1   1        3.83        3.57      3.61 o 
 -13   1   1        0.62       -0.82      2.53 o 
 -12   1   1       21.37       26.53      3.44 o 
 -11   1   1        3.76       -0.66      2.17 o 
 -10   1   1        4.65        2.37      2.02 o 
  -9   1   1      389.24      368.73      8.34 o 
  -8   1   1      560.48      530.40     10.14 o 
  -7   1   1      319.77      314.74      6.76 o 
  -6   1   1       34.80       52.12      2.55 o 
  -5   1   1     1343.11     1332.02     17.57 o 
  -4   1   1      268.94      277.59      4.39 o 
  -3   1   1     4490.85     4384.38     44.89 o 
  -2   1   1      518.88      559.35      6.35 o 
  -1   1   1     1735.75     1772.04     20.04 o 
   0   1   1     1492.58     1339.40     34.24 o 
   1   1   1     3295.12     3148.60     34.43 o 
   2   1   1     2989.62     3083.24     36.35 o 
   3   1   1     2658.88     2610.67     27.08 o 
   4   1   1     1486.19     1462.97     18.53 o 
   5   1   1     2057.95     2050.79     28.03 o 
   6   1   1      142.34      140.55      4.54 o 
   7   1   1       85.49       80.69      3.77 o 
   8   1   1       35.07       24.62      2.80 o 
   9   1   1      578.54      552.54     14.83 o 
  10   1   1       81.69       94.49      5.17 o 
  11   1   1      132.46      158.64      9.19 o 
  12   1   1        3.40        9.26      3.03 o 
  13   1   1      296.45      334.26     10.70 o 
  14   1   1       33.59       49.18      6.64 o 
 -14   2   1       25.42       26.99      4.14 o 
 -13   2   1       34.23       37.29      4.20 o 
 -12   2   1        2.37        1.48      3.61 o 
 -11   2   1        1.81        2.72      2.37 o 
 -10   2   1       29.51       29.85      2.93 o 
  -9   2   1       32.56       33.02      2.71 o 
  -8   2   1       61.08       52.38      2.90 o 
  -7   2   1        1.46        1.71      1.21 o 
  -6   2   1      229.61      227.29      5.12 o 
  -5   2   1      478.07      503.02      7.70 o 
  -4   2   1       26.43       37.38      1.48 o 
  -3   2   1      131.68      112.45      1.83 o 
  -2   2   1     1771.17     1804.26     31.68 o 
  -1   2   1     2162.56     2038.78     29.82 o 
   0   2   1     3469.69     3458.98     41.03 o 
   1   2   1     5137.98     5019.13     65.49 o 
   2   2   1     8473.86     8347.73     97.20 o 
   3   2   1      189.10      181.70      2.93 o 
   4   2   1       86.28      101.77      2.58 o 
   5   2   1      248.78      244.71      4.67 o 
   6   2   1       18.87       16.91      1.89 o 
   7   2   1      220.84      231.62      6.29 o 
   8   2   1        8.44        8.95      2.01 o 
   9   2   1      256.95      255.66      7.49 o 
  10   2   1       13.23        8.75      2.30 o 
  11   2   1       94.54       93.92      5.36 o 
  12   2   1      155.68      197.44      9.58 o 
  13   2   1       41.75       45.46      6.01 o 
  14   2   1       24.38       28.60      5.55 o 
 -14   3   1        0.58        0.52      3.16 o 
 -13   3   1        1.22       -3.99      2.66 o 
 -12   3   1        7.52        2.65      2.80 o 
 -11   3   1        7.00        6.36      2.98 o 
 -10   3   1        0.00       -2.12      2.23 o 
  -9   3   1        6.06        5.27      1.65 o 
  -8   3   1       68.62       68.44      3.42 o 
  -7   3   1      135.57      160.63      4.40 o 
  -6   3   1       19.12       20.72      1.27 o 
  -5   3   1       54.82       60.62      1.98 o 
  -4   3   1      364.12      343.05      5.10 o 
  -3   3   1       10.71       12.08      0.75 o 
  -2   3   1       96.18      111.80      3.63 o 
  -1   3   1      427.45      462.62      7.81 o 
   0   3   1        8.16        8.83      0.65 o 
   1   3   1     2259.15     2328.23     30.54 o 
   2   3   1      713.19      678.88      9.89 o 
   3   3   1       40.93       36.62      1.34 o 
   4   3   1      484.92      453.44      6.87 o 
   5   3   1        1.84       -0.15      1.09 o 
   6   3   1      111.55      108.05      2.75 o 
   7   3   1      272.84      247.75      6.04 o 
   8   3   1      110.50      114.89      3.97 o 
   9   3   1        0.38       -1.92      2.31 o 
  10   3   1       51.50       43.92      5.03 o 
  11   3   1       96.19       93.57      6.90 o 
  12   3   1        6.97        7.70      3.94 o 
  13   3   1       44.27       49.63      5.98 o 
 -13   4   1        0.00        2.82      3.06 o 
 -12   4   1        0.00        0.75      2.74 o 
 -11   4   1       12.08        8.94      2.89 o 
 -10   4   1        0.08        0.73      2.20 o 
  -9   4   1        0.44       -1.19      1.95 o 
  -8   4   1       10.30       10.08      2.40 o 
  -7   4   1      292.38      297.10      6.68 o 
  -6   4   1       47.24       44.43      2.84 o 
  -5   4   1       43.17       43.30      1.79 o 
  -4   4   1       89.79       74.11      2.39 o 
  -3   4   1      324.13      338.61     10.08 o 
  -2   4   1      100.69      100.71      2.87 o 
  -1   4   1       80.38       89.41      2.50 o 
   0   4   1      555.61      610.55      8.01 o 
   1   4   1       33.52       32.84      1.22 o 
   2   4   1       16.95       17.42      0.96 o 
   3   4   1     1652.77     1721.59     22.98 o 
   4   4   1      839.77      766.70      9.88 o 
   5   4   1      149.81      155.97      3.43 o 
   6   4   1       46.76       49.09      2.21 o 
   7   4   1      105.67      100.50      3.98 o 
   8   4   1       66.35       61.70      3.98 o 
   9   4   1       72.30       77.00      4.79 o 
  10   4   1        0.99        4.26      2.46 o 
  11   4   1        3.52       -0.88      3.37 o 
  12   4   1        1.33        1.87      3.34 o 
  13   4   1        8.99        7.25      4.31 o 
 -12   5   1       31.54       44.45      7.02 o 
 -11   5   1       18.25       22.14      4.35 o 
 -10   5   1       39.04       28.77      4.11 o 
  -9   5   1      113.57      114.95      6.18 o 
  -8   5   1        0.23        0.71      2.22 o 
  -7   5   1        2.75        3.93      2.14 o 
  -6   5   1       19.12       20.71      1.93 o 
  -5   5   1      360.90      332.74      6.79 o 
  -4   5   1       17.72       16.32      1.60 o 
  -3   5   1       44.59       48.61      3.02 o 
  -2   5   1       67.75       67.93      4.11 o 
  -1   5   1      186.07      185.82      3.39 o 
   0   5   1        0.22        1.46      0.81 o 
   1   5   1      341.17      338.44      5.01 o 
   2   5   1        0.15        0.06      0.99 o 
   3   5   1      124.82      126.38      4.04 o 
   4   5   1        0.32        0.82      0.86 o 
   5   5   1      155.12      162.10      3.52 o 
   6   5   1       94.72       80.49      3.29 o 
   7   5   1        8.53        5.90      1.95 o 
   8   5   1        7.06        4.05      2.39 o 
   9   5   1       16.42       11.85      3.37 o 
  10   5   1       27.18       30.12      5.12 o 
  11   5   1       15.07       17.54      6.70 o 
  12   5   1       23.67       19.26      5.60 o 
 -11   6   1        8.06        7.86      3.87 o 
 -10   6   1       31.04       33.43      4.57 o 
  -9   6   1        0.42        2.76      2.84 o 
  -8   6   1       33.17       27.52     11.93 o 
  -7   6   1       20.16       22.26      3.55 o 
  -6   6   1       54.69       63.71      6.70 o 
  -5   6   1       10.72       11.86      1.91 o 
  -4   6   1      109.85      112.67      9.21 o 
  -3   6   1      113.51      114.37      5.35 o 
  -2   6   1        2.30        0.16      2.80 o 
  -1   6   1       34.70       42.03      2.28 o 
   0   6   1      392.56      394.66      6.14 o 
   1   6   1        0.02       -1.64      1.09 o 
   2   6   1       68.74       72.86      3.13 o 
   3   6   1        6.99        8.05      2.84 o 
   4   6   1       77.61       74.59      2.78 o 
   5   6   1       22.50       16.15      2.02 o 
   6   6   1       92.46       91.40      4.14 o 
   7   6   1        0.59        1.33      2.40 o 
   8   6   1        3.94        5.27      3.10 o 
   9   6   1        1.19       -1.21      2.92 o 
  10   6   1       33.00       27.83      5.23 o 
  -9   7   1        1.15        3.13      2.82 o 
  -8   7   1        9.38       13.55      4.18 o 
  -7   7   1        0.59        0.80      4.53 o 
  -6   7   1        0.14       -0.53      3.22 o 
  -5   7   1        1.20       -3.88      3.22 o 
  -4   7   1       21.90       31.84     10.89 o 
  -3   7   1        1.29       -0.29      2.92 o 
  -2   7   1      118.72      103.76      6.02 o 
  -1   7   1       17.36       18.10      1.42 o 
   0   7   1        5.41        5.87      1.30 o 
   1   7   1       17.68       16.87      1.54 o 
   2   7   1      185.52      174.91      6.91 o 
   3   7   1        4.16        2.51      3.77 o 
   4   7   1       56.62       59.88      7.54 o 
   5   7   1        1.62        2.79      2.25 o 
   6   7   1        1.48        1.09      5.44 o 
   7   7   1        0.35       -0.07      2.93 o 
   8   7   1        3.00        6.49      3.23 o 
  -6   8   1        0.88       -3.47      3.80 o 
  -5   8   1       26.99       32.19      5.23 o 
  -4   8   1       18.55       19.53      4.53 o 
  -3   8   1        3.10        4.03      3.22 o 
  -2   8   1        6.75       11.38      3.40 o 
  -1   8   1        1.16        0.92      1.45 o 
   0   8   1       81.67       72.66      3.13 o 
   1   8   1        2.64        0.38      1.47 o 
   2   8   1        3.81       -2.29      2.80 o 
   3   8   1        3.09        2.89      3.22 o 
   4   8   1        7.86        2.04      3.98 o 
   5   8   1        4.76        3.50      4.19 o 
   6   8   1       12.60       10.14      7.33 o 
 -14   0   2       44.00       42.71      7.14 o 
 -12   0   2        3.06       -1.89      4.09 o 
 -10   0   2        0.11       -0.58      3.10 o 
  -8   0   2     2667.17     2671.71     48.70 o 
  -6   0   2       46.96       37.22      2.83 o 
  -4   0   2     8813.71     8861.81    127.97 o 
  -2   0   2      103.71       79.11      1.67 o 
   2   0   2     3838.04     3863.39     55.83 o 
   4   0   2     2431.32     2318.19     39.92 o 
   6   0   2       20.51       19.80      3.10 o 
   8   0   2       22.59       19.17      3.82 o 
  10   0   2      670.19      684.15     21.13 o 
  12   0   2      178.82      225.12     12.05 o 
  14   0   2       19.33       10.56     13.40 o 
 -15   1   2       21.29       29.59      5.20 o 
 -14   1   2        0.18        0.54      2.95 o 
 -13   1   2       15.76        9.43      3.83 o 
 -12   1   2       58.13       68.99      4.17 o 
 -11   1   2       54.76       48.11      3.50 o 
 -10   1   2        0.87        1.83      1.75 o 
  -9   1   2      276.04      284.19      7.12 o 
  -8   1   2        2.61       -2.24      1.49 o 
  -7   1   2      197.26      194.04      5.06 o 
  -6   1   2     3880.78     3839.80     51.21 o 
  -5   1   2      166.32      185.08      3.90 o 
  -4   1   2      133.47      142.59      2.64 o 
  -3   1   2     2899.37     2855.85     26.51 o 
  -2   1   2      616.14      567.89      5.84 o 
  -1   1   2     1455.82     1464.46     12.02 o 
   0   1   2      389.91      405.18      4.28 o 
   1   1   2     4655.49     4356.62     39.26 o 
   2   1   2     2161.91     2051.12     20.09 o 
   3   1   2      713.24      689.08      8.09 o 
   4   1   2     1000.43     1020.89     14.19 o 
   5   1   2     1468.87     1408.28     20.16 o 
   6   1   2       18.68       19.34      1.86 o 
   7   1   2      262.54      271.95      7.09 o 
   8   1   2      258.59      238.24      6.94 o 
   9   1   2        1.67        4.18      2.12 o 
  10   1   2      191.32      193.89      7.01 o 
  11   1   2       83.58      103.20      6.17 o 
  12   1   2       93.27       99.47      6.65 o 
  13   1   2        0.01        8.44      3.20 o 
  14   1   2       11.74        9.93      4.68 o 
 -14   2   2        1.69        0.79      3.06 o 
 -13   2   2        1.00       -0.66      2.71 o 
 -12   2   2       15.49       15.85      3.38 o 
 -11   2   2      124.50      122.54      4.82 o 
 -10   2   2       96.44       99.30      4.02 o 
  -9   2   2       44.85       41.63      2.71 o 
  -8   2   2       10.71       10.25      2.00 o 
  -7   2   2       27.44       25.10      1.83 o 
  -6   2   2      203.66      218.55      4.46 o 
  -5   2   2      565.34      596.99      8.22 o 
  -4   2   2      228.25      195.64      3.06 o 
  -3   2   2       49.83       46.09      1.15 o 
  -2   2   2     1216.80     1161.34     11.86 o 
  -1   2   2     4118.88     4048.86     44.65 o 
   0   2   2     4040.83     4089.71     37.17 o 
   1   2   2     2802.73     2745.93     33.41 o 
   2   2   2        4.50        5.76      0.81 o 
   3   2   2        6.93       12.19      1.28 o 
   4   2   2       21.97       17.84      1.20 o 
   5   2   2        1.19        3.45      1.10 o 
   6   2   2      144.91      166.15      4.33 o 
   7   2   2      371.87      396.01      7.94 o 
   8   2   2      423.23      418.42      9.82 o 
   9   2   2        0.19       -0.01      1.70 o 
  10   2   2        0.00       -2.86      1.91 o 
  11   2   2        0.66        7.56      2.72 o 
  12   2   2       30.41       33.23      5.33 o 
  13   2   2       40.46       49.23      6.28 o 
  14   2   2       47.41       58.27      7.04 o 
 -14   3   2        8.08       17.65      3.86 o 
 -13   3   2        6.65       10.99      3.21 o 
 -12   3   2        0.21       -1.41      2.44 o 
 -11   3   2        6.12        8.24      2.79 o 
 -10   3   2      176.28      178.69      6.80 o 
  -9   3   2       50.70       45.35      2.64 o 
  -8   3   2       56.92       54.98      3.14 o 
  -7   3   2       30.49       30.21      1.79 o 
  -6   3   2        0.47        1.13      0.98 o 
  -5   3   2      389.36      460.84      6.68 o 
  -4   3   2     3560.22     3587.94     43.07 o 
  -3   3   2      410.57      403.57      5.44 o 
  -2   3   2      809.58      820.94     14.39 o 
  -1   3   2       14.89       14.25      0.81 o 
   0   3   2      160.85      149.05      2.55 o 
   1   3   2        4.37        4.57      0.56 o 
   2   3   2        2.33        0.94      0.86 o 
   3   3   2     1550.00     1591.30     19.84 o 
   4   3   2      163.95      154.73      3.13 o 
   5   3   2       46.14       47.50      1.70 o 
   6   3   2      730.58      724.29     11.97 o 
   7   3   2       58.11       57.96      3.04 o 
   8   3   2       19.23       18.42      1.91 o 
   9   3   2       41.46       39.88      6.59 o 
  10   3   2      177.50      177.05      8.22 o 
  11   3   2       34.35       51.92      5.58 o 
  12   3   2       50.65       52.75      6.72 o 
  13   3   2        1.65        4.87      4.12 o 
 -13   4   2        0.29       -4.56      3.57 o 
 -12   4   2        4.74        8.24      3.18 o 
 -11   4   2       63.96       62.19      4.71 o 
 -10   4   2       85.77       86.89      4.76 o 
  -9   4   2       23.96       25.78      3.22 o 
  -8   4   2      202.98      209.11     10.70 o 
  -7   4   2        2.06       -0.98      1.38 o 
  -6   4   2       63.08       66.47      2.84 o 
  -5   4   2      217.23      228.75      4.62 o 
  -4   4   2      723.26      701.00      9.87 o 
  -3   4   2      390.20      408.27     11.57 o 
  -2   4   2      921.40      999.96     13.08 o 
  -1   4   2     2363.56     2481.87     29.87 o 
   0   4   2      643.48      695.90      9.15 o 
   1   4   2       65.34       66.81      1.84 o 
   2   4   2      405.17      403.24      5.40 o 
   3   4   2        3.99        3.94      1.11 o 
   4   4   2      865.24      884.56     13.79 o 
   5   4   2       17.56       18.68      1.95 o 
   6   4   2       72.66       75.41      2.69 o 
   7   4   2      200.63      181.86      5.26 o 
   8   4   2       84.53       73.59      3.78 o 
   9   4   2        1.63        0.99      2.54 o 
  10   4   2       13.22       10.15      4.23 o 
  11   4   2       20.48       21.49      4.71 o 
  12   4   2       12.21        6.86      4.21 o 
 -12   5   2       18.28       22.18      8.59 o 
 -11   5   2       30.69       35.24      5.05 o 
 -10   5   2       26.69       25.79      3.70 o 
  -9   5   2       20.03       19.48      3.44 o 
  -8   5   2       79.16       80.50      4.84 o 
  -7   5   2       17.58       19.53      3.29 o 
  -6   5   2       80.62       85.69      3.00 o 
  -5   5   2       82.80       65.44      2.35 o 
  -4   5   2        0.01       -0.17      1.12 o 
  -3   5   2      838.71      875.50     15.48 o 
  -2   5   2        7.44        9.98      1.64 o 
  -1   5   2       12.23       12.37      0.98 o 
   0   5   2       18.91       19.22      1.17 o 
   1   5   2        0.09        0.11      0.74 o 
   2   5   2      134.40      140.09      2.82 o 
   3   5   2       18.28       20.34      1.25 o 
   4   5   2      168.50      155.08      3.85 o 
   5   5   2        9.91       12.57      1.95 o 
   6   5   2       30.56       20.77      2.31 o 
   7   5   2       39.97       37.07      3.07 o 
   8   5   2       39.02       46.27      3.42 o 
   9   5   2        6.66        4.48      2.81 o 
  10   5   2        5.82        8.93      3.99 o 
  11   5   2        4.44        8.02      6.07 o 
 -11   6   2        6.73       11.29      3.86 o 
 -10   6   2       10.08       11.89      3.62 o 
  -9   6   2        0.68        3.48      2.78 o 
  -8   6   2       26.95       25.56      3.70 o 
  -7   6   2      170.76      166.98      6.79 o 
  -6   6   2       20.18       18.07      2.41 o 
  -5   6   2      146.24      140.32      4.95 o 
  -4   6   2       64.59       55.70      5.42 o 
  -3   6   2       62.26       70.28      4.72 o 
  -2   6   2       31.41       30.96      2.82 o 
  -1   6   2       34.13       34.39      1.97 o 
   0   6   2       50.46       41.76      1.81 o 
   1   6   2      179.88      179.36      3.49 o 
   2   6   2       65.48       69.61      3.39 o 
   3   6   2      142.08      134.19      4.09 o 
   4   6   2       20.90       19.11      2.04 o 
   5   6   2        8.65        4.82      1.86 o 
   6   6   2        3.95        2.48      1.95 o 
   7   6   2       32.22       32.09      3.24 o 
   8   6   2       10.04       10.94      4.19 o 
   9   6   2       27.72       32.85      5.65 o 
  10   6   2        3.84        2.83      3.71 o 
  -9   7   2       69.66       64.47      5.15 o 
  -8   7   2        2.04        2.73      2.62 o 
  -7   7   2       36.63       33.09      3.11 o 
  -6   7   2        0.03       -4.55      6.49 o 
  -5   7   2       32.29       31.84      6.07 o 
  -4   7   2        4.18        0.73      2.92 o 
  -3   7   2      116.42      110.22      6.73 o 
  -2   7   2      153.50      150.34      7.33 o 
  -1   7   2       41.54       40.30      2.05 o 
   0   7   2       42.58       37.49      2.05 o 
   1   7   2        2.45        1.03      1.35 o 
   2   7   2       13.29       13.60      1.43 o 
   3   7   2       17.64       12.56      2.21 o 
   4   7   2       37.91       44.19      2.48 o 
   5   7   2       29.11       25.01      4.32 o 
   6   7   2        0.45       -1.39      1.74 o 
   7   7   2        7.07        7.99      3.10 o 
   8   7   2        0.72        2.65      3.10 o 
  -6   8   2        0.43       -1.74      3.71 o 
  -5   8   2        6.50       -0.67      5.02 o 
  -4   8   2       20.24       29.02      5.01 o 
  -3   8   2        0.26        0.78      4.82 o 
  -2   8   2        5.77        6.80      2.92 o 
  -1   8   2        2.70        7.37      2.31 o 
   0   8   2       54.42       64.76      3.01 o 
   1   8   2        6.45        7.84      3.30 o 
   2   8   2       94.04      104.21      4.88 o 
   3   8   2       22.27       28.89      6.28 o 
   4   8   2        8.08        5.44      5.02 o 
   5   8   2        0.00       -2.51      4.61 o 
 -15   0   3        3.18        8.44      3.96 o 
 -13   0   3       52.50       51.64      5.71 o 
 -11   0   3        1.87        1.67      2.82 o 
  -9   0   3      111.38      118.23      5.79 o 
  -7   0   3      201.13      172.45      6.22 o 
  -5   0   3     6685.29     6627.55    111.45 o 
  -3   0   3      356.90      322.41      5.07 o 
  -1   0   3     4823.94     4636.80     46.97 o 
   1   0   3      482.89      421.10      7.15 o 
   3   0   3     5302.90     5084.11     73.43 o 
   5   0   3       49.78       38.17      2.80 o 
   7   0   3     4946.80     5121.95    107.77 o 
   9   0   3      111.24      114.73      7.33 o 
  11   0   3        9.22       10.35      4.22 o 
  13   0   3       92.15       97.60      9.05 o 
 -15   1   3        2.11       -0.40      3.14 o 
 -14   1   3       24.70       22.14      3.78 o 
 -13   1   3       72.12       75.91      4.54 o 
 -12   1   3       83.23       80.53      4.04 o 
 -11   1   3       18.73       14.85      2.40 o 
 -10   1   3        5.52        3.18      1.65 o 
  -9   1   3       83.74       78.05      3.28 o 
  -8   1   3      553.30      500.23      8.23 o 
  -7   1   3      577.07      566.03      8.64 o 
  -6   1   3      124.51      122.54      3.25 o 
  -5   1   3       76.42       65.55      2.45 o 
  -4   1   3      424.80      406.97      4.92 o 
  -3   1   3      234.49      229.18      2.82 o 
  -2   1   3       69.54       76.62      1.21 o 
  -1   1   3      410.44      412.52      3.80 o 
   0   1   3     3814.01     3663.41     34.82 o 
   1   1   3     8342.56     8331.74     74.50 o 
   2   1   3    13148.29    13286.79    125.05 o 
   3   1   3     3058.02     2979.31     33.16 o 
   4   1   3       68.69       57.33      2.07 o 
   5   1   3     5161.37     5011.20     65.38 o 
   6   1   3      590.00      586.70     10.23 o 
   7   1   3      136.24      121.30      4.18 o 
   8   1   3        0.56        0.99      1.77 o 
   9   1   3       60.35       67.25      4.16 o 
  10   1   3       46.53       48.22      4.23 o 
  11   1   3       50.18       45.28      4.36 o 
  12   1   3        6.70        5.25      2.92 o 
  13   1   3       36.36       46.51      6.15 o 
  14   1   3       10.65       10.26      8.04 o 
 -14   2   3       43.73       52.60      5.17 o 
 -13   2   3       10.68       12.18      3.40 o 
 -12   2   3       48.60       45.62      4.30 o 
 -11   2   3       58.99       62.54      3.76 o 
 -10   2   3      102.00       92.16      4.89 o 
  -9   2   3       18.95       18.41      1.96 o 
  -8   2   3       73.44       84.18      3.06 o 
  -7   2   3        2.90        2.04      1.08 o 
  -6   2   3      256.08      254.15      4.66 o 
  -5   2   3       59.83       68.79      2.09 o 
  -4   2   3      275.44      297.80      4.14 o 
  -3   2   3     2935.48     2912.00     25.87 o 
  -2   2   3     1937.27     1898.23     17.81 o 
  -1   2   3     5402.81     5445.21     47.18 o 
   0   2   3     5407.61     5128.91     48.94 o 
   1   2   3     5860.55     5672.90     60.99 o 
   2   2   3     1661.65     1498.35     18.55 o 
   3   2   3      111.69       98.59      2.92 o 
   4   2   3       56.96       45.33      2.39 o 
   5   2   3      616.00      612.06     10.06 o 
   6   2   3       47.45       51.36      3.41 o 
   7   2   3        9.21        7.62      1.73 o 
   8   2   3       43.75       45.44      4.33 o 
   9   2   3       97.05       99.76      4.89 o 
  10   2   3       30.71       31.55      3.55 o 
  11   2   3        8.92       13.35      3.73 o 
  12   2   3        5.24        4.35      3.49 o 
  13   2   3       20.30       31.54      5.66 o 
 -14   3   3        0.96        6.80      3.72 o 
 -13   3   3        0.09        3.36      2.74 o 
 -12   3   3        8.17        4.53      3.06 o 
 -11   3   3       25.81       25.65      3.72 o 
 -10   3   3        2.36        0.35      2.30 o 
  -9   3   3      115.13       99.72      4.46 o 
  -8   3   3        7.63        4.35      1.13 o 
  -7   3   3       63.67       68.40      2.91 o 
  -6   3   3       12.76       11.42      1.23 o 
  -5   3   3      673.49      702.25      8.35 o 
  -4   3   3       15.15        4.20      1.46 o 
  -3   3   3      912.89      912.92     10.44 o 
  -2   3   3       85.58       86.39      1.86 o 
  -1   3   3      529.21      533.83      6.15 o 
   0   3   3        3.17        2.89      0.54 o 
   1   3   3        7.09        8.17      0.76 o 
   2   3   3      127.52      122.57      3.44 o 
   3   3   3     2476.00     2497.70     36.58 o 
   4   3   3       27.75       21.15      1.40 o 
   5   3   3       90.97       78.76      2.41 o 
   6   3   3       62.46       68.46      3.47 o 
   7   3   3        8.72        7.69      1.68 o 
   8   3   3        0.15        0.14      1.52 o 
   9   3   3       64.15       67.85      5.35 o 
  10   3   3       26.32       31.12      4.34 o 
  11   3   3        6.65        5.28      4.01 o 
  12   3   3        0.18       -0.97      3.58 o 
  13   3   3        0.99        5.19      4.60 o 
 -13   4   3        6.83        3.56      3.28 o 
 -12   4   3        2.58        0.43      3.14 o 
 -11   4   3        0.30        0.63      2.38 o 
 -10   4   3        4.13        7.35      2.49 o 
  -9   4   3      215.32      200.27     11.19 o 
  -8   4   3        9.04        4.47      2.02 o 
  -7   4   3        4.85        2.28      1.81 o 
  -6   4   3       10.33        8.89      1.41 o 
  -5   4   3       13.06       11.08      1.31 o 
  -4   4   3        9.98        5.57      0.92 o 
  -3   4   3      739.27      740.23     10.00 o 
  -2   4   3        1.30       -0.12      0.74 o 
  -1   4   3        4.31        5.49      1.00 o 
   0   4   3      551.90      606.59      7.60 o 
   1   4   3      297.27      324.53      5.29 o 
   2   4   3      411.20      430.39      6.78 o 
   3   4   3      472.01      457.60      6.50 o 
   4   4   3      408.74      407.99      6.24 o 
   5   4   3        2.05        1.44      1.15 o 
   6   4   3       43.20       42.51      2.41 o 
   7   4   3      184.77      178.43      5.84 o 
   8   4   3       10.39        7.44      2.45 o 
   9   4   3       37.41       33.65      3.59 o 
  10   4   3        6.52       11.35      3.35 o 
  11   4   3        1.19        3.77      5.65 o 
  12   4   3        0.83       -2.35      3.28 o 
 -12   5   3        3.05        5.81      4.00 o 
 -11   5   3       34.02       29.76      4.03 o 
 -10   5   3      108.50      105.04      5.98 o 
  -9   5   3       84.72       75.75      4.81 o 
  -8   5   3        2.04        0.83      2.30 o 
  -7   5   3      151.65      148.48      5.45 o 
  -6   5   3      111.61      109.58      3.27 o 
  -5   5   3       16.54       11.82      1.32 o 
  -4   5   3       14.42       14.61      1.10 o 
  -3   5   3       34.77       31.71      3.05 o 
  -2   5   3      215.50      204.88      4.44 o 
  -1   5   3        4.65        5.14      0.80 o 
   0   5   3        4.96        3.70      0.76 o 
   1   5   3       24.87       33.41      1.40 o 
   2   5   3      221.34      236.73      4.76 o 
   3   5   3       41.02       38.06      1.61 o 
   4   5   3        6.04        5.05      1.08 o 
   5   5   3        7.26        7.92      1.64 o 
   6   5   3       15.01       12.15      2.34 o 
   7   5   3       57.91       54.27      3.56 o 
   8   5   3        6.52        6.00      2.15 o 
   9   5   3        6.99        9.84      4.82 o 
  10   5   3        0.35       -0.63      3.52 o 
  11   5   3       37.04       50.93      6.92 o 
 -11   6   3        9.12        6.27      4.54 o 
 -10   6   3        0.02       -2.19      2.65 o 
  -9   6   3        3.19        8.16      3.80 o 
  -8   6   3      263.68      263.82      9.38 o 
  -7   6   3        6.06        6.28      4.93 o 
  -6   6   3        9.02        9.91      2.01 o 
  -5   6   3        5.27        4.30      1.48 o 
  -4   6   3      456.66      426.10     19.70 o 
  -3   6   3       10.11       13.20      2.64 o 
  -2   6   3       36.37       34.57      2.10 o 
  -1   6   3       14.99       14.51      1.23 o 
   0   6   3        8.67        7.80      1.79 o 
   1   6   3       10.63       13.98      1.29 o 
   2   6   3      236.08      243.54      4.48 o 
   3   6   3      248.15      246.03      5.60 o 
   4   6   3       66.94       61.20      3.32 o 
   5   6   3        1.90        0.03      1.86 o 
   6   6   3      110.00      115.66      5.14 o 
   7   6   3        4.31        5.55      2.45 o 
   8   6   3        1.52       -1.86      2.24 o 
   9   6   3       14.56       13.72      4.10 o 
  10   6   3        9.49        7.76      4.11 o 
  -9   7   3        3.01        5.88      2.33 o 
  -8   7   3        9.31       11.44      3.51 o 
  -7   7   3        3.73        6.81      2.05 o 
  -6   7   3      141.97      146.70      9.24 o 
  -5   7   3        1.80        4.12      3.62 o 
  -4   7   3        0.28        2.69      3.01 o 
  -3   7   3       16.26       15.68      3.71 o 
  -2   7   3       34.53       28.92      2.35 o 
  -1   7   3       52.51       49.81      2.50 o 
   0   7   3       86.41       86.52      3.42 o 
   1   7   3      243.70      259.80      5.89 o 
   2   7   3       80.33       82.49      3.74 o 
   3   7   3       13.48       11.92      1.69 o 
   4   7   3      122.46      118.24      4.41 o 
   5   7   3        0.01       -0.49      1.78 o 
   6   7   3        2.15        2.13      2.02 o 
   7   7   3        6.45        5.50      2.27 o 
   8   7   3        9.13        8.86      3.41 o 
  -6   8   3        4.06        4.70      4.32 o 
  -5   8   3       28.88       34.74     13.82 o 
  -4   8   3        0.52        0.19      3.22 o 
  -3   8   3        0.01        3.29      3.35 o 
  -2   8   3        1.91        1.70      2.80 o 
  -1   8   3       23.79       25.90      2.12 o 
   0   8   3       58.80       51.88      3.12 o 
   1   8   3       60.37       55.50      3.09 o 
   2   8   3        4.68        2.51      1.61 o 
   3   8   3       22.47       25.81      3.17 o 
   4   8   3        5.75        3.21      2.51 o 
   5   8   3        3.86        3.07      3.35 o 
 -14   0   4        6.53        0.25      3.36 o 
 -12   0   4      581.31      578.27     23.91 o 
 -10   0   4       66.78       61.94      6.28 o 
  -8   0   4        0.56       -3.81      2.54 o 
  -6   0   4       64.35       70.40      3.23 o 
  -4   0   4     5289.24     5150.86     61.48 o 
  -2   0   4      397.28      337.15      5.05 o 
   0   0   4     1416.30     1350.13     20.31 o 
   2   0   4    13309.07    13409.60    190.08 o 
   4   0   4     2612.10     2422.04     42.16 o 
   6   0   4      137.63      123.46      5.23 o 
   8   0   4        8.81       10.05      3.26 o 
  10   0   4        0.48        2.40      3.22 o 
  12   0   4       41.16       48.59      9.42 o 
  14   0   4        9.89       15.43     11.72 o 
 -15   1   4       33.48       36.92      4.48 o 
 -14   1   4       24.90       29.02      3.67 o 
 -13   1   4       26.42       14.90      3.19 o 
 -12   1   4        8.66        4.76      2.17 o 
 -11   1   4      138.14      151.61      5.16 o 
 -10   1   4       13.71       14.66      2.05 o 
  -9   1   4      155.92      148.84      4.24 o 
  -8   1   4       14.83        8.28      2.17 o 
  -7   1   4        2.71        2.33      1.20 o 
  -6   1   4       30.16       20.92      1.55 o 
  -5   1   4      230.20      228.29      3.54 o 
  -4   1   4       93.00       90.24      1.82 o 
  -3   1   4      973.97      898.48      8.04 o 
  -2   1   4      172.46      168.60      2.11 o 
  -1   1   4      187.77      192.98      2.10 o 
   0   1   4     1298.19     1263.12     12.04 o 
   1   1   4     4771.00     4511.06     43.16 o 
   2   1   4       15.38       14.13      1.06 o 
   3   1   4      271.94      256.37      4.28 o 
   4   1   4     2048.68     1931.85     24.23 o 
   5   1   4       77.24       85.69      4.84 o 
   6   1   4      238.14      244.58      5.82 o 
   7   1   4     1375.91     1297.06     19.92 o 
   8   1   4        6.74        9.10      1.92 o 
   9   1   4      107.09      111.24      5.30 o 
  10   1   4       54.21       60.51      4.57 o 
  11   1   4       20.78       26.43      3.74 o 
  12   1   4       12.43       21.15      3.76 o 
  13   1   4        0.29        8.43      4.12 o 
 -15   2   4        3.75        2.07      2.81 o 
 -14   2   4       35.76       43.89      4.15 o 
 -13   2   4       38.37       41.53      5.26 o 
 -12   2   4      100.40      112.32      6.83 o 
 -11   2   4        1.21        1.37      1.93 o 
 -10   2   4       76.48       75.26      3.44 o 
  -9   2   4       17.71       24.36      2.91 o 
  -8   2   4      514.03      509.51      8.32 o 
  -7   2   4      354.12      371.36      6.36 o 
  -6   2   4        8.08        6.83      1.14 o 
  -5   2   4       87.26       83.14      2.35 o 
  -4   2   4      207.17      208.53      3.08 o 
  -3   2   4      325.77      307.41      3.51 o 
  -2   2   4      124.06      127.37      1.71 o 
  -1   2   4      253.49      251.90      3.02 o 
   0   2   4     2359.20     2340.60     32.02 o 
   1   2   4     2588.08     2505.86     25.91 o 
   2   2   4      598.60      580.20      7.50 o 
   3   2   4     2479.57     2461.36     27.75 o 
   4   2   4      464.13      450.56      8.50 o 
   5   2   4       74.40       60.39      2.62 o 
   6   2   4        2.96        5.75      1.42 o 
   7   2   4       92.53       89.96      3.68 o 
   8   2   4        1.81        1.34      1.57 o 
   9   2   4      278.51      294.83      7.55 o 
  10   2   4        1.48        8.51      2.61 o 
  11   2   4       33.57       34.99      9.04 o 
  12   2   4        4.48        4.48      6.25 o 
  13   2   4        1.18        4.58      3.84 o 
 -14   3   4       11.89        5.92      3.11 o 
 -13   3   4       22.93       35.56      4.98 o 
 -12   3   4        8.16        9.12      2.96 o 
 -11   3   4        6.34        3.38      2.37 o 
 -10   3   4       16.15       17.72      4.28 o 
  -9   3   4       35.17       32.20      2.23 o 
  -8   3   4       12.01       14.54      1.92 o 
  -7   3   4       14.84       11.96      1.31 o 
  -6   3   4      358.03      362.06      5.67 o 
  -5   3   4      404.81      381.91      5.26 o 
  -4   3   4      102.26       83.47      1.98 o 
  -3   3   4        0.16        0.08      0.62 o 
  -2   3   4       17.27       15.90      0.80 o 
  -1   3   4       43.02       40.35      1.56 o 
   0   3   4       60.07       61.92      1.37 o 
   1   3   4      213.30      233.61      3.48 o 
   2   3   4      564.09      568.49      7.34 o 
   3   3   4     3038.82     2953.41     32.89 o 
   4   3   4     2966.08     2875.91     46.40 o 
   5   3   4        0.44       -0.48      0.98 o 
   6   3   4      111.36       88.91      3.30 o 
   7   3   4       34.71       27.90      2.30 o 
   8   3   4      122.20      120.32      4.45 o 
   9   3   4        0.10        0.46      2.20 o 
  10   3   4        0.00       -1.59      2.94 o 
  11   3   4        2.66        1.26      3.09 o 
  12   3   4        1.97        1.26      3.58 o 
  13   3   4        5.10       10.40     12.35 o 
 -13   4   4        1.10        2.14      2.68 o 
 -12   4   4        2.44       -3.51      2.59 o 
 -11   4   4        2.12        1.25      2.35 o 
 -10   4   4        2.30        2.47      2.20 o 
  -9   4   4      224.97      214.81      6.65 o 
  -8   4   4        3.57        1.71      1.78 o 
  -7   4   4       42.26       50.68      2.56 o 
  -6   4   4      190.61      195.71      4.30 o 
  -5   4   4       93.26       99.02      2.36 o 
  -4   4   4      192.60      178.65      3.45 o 
  -3   4   4      360.74      361.37      5.30 o 
  -2   4   4       80.29       82.11      2.19 o 
  -1   4   4     2183.61     2268.81     25.42 o 
   0   4   4       41.19       41.18      1.46 o 
   1   4   4      180.49      181.69      2.77 o 
   2   4   4     1352.18     1339.21     18.54 o 
   3   4   4      204.58      179.36      3.84 o 
   4   4   4       56.75       61.38      2.41 o 
   5   4   4       46.74       55.23      2.81 o 
   6   4   4       16.27       17.98      2.38 o 
   7   4   4        3.43       -2.82      1.88 o 
   8   4   4       97.98       92.62      4.84 o 
   9   4   4        3.37        2.22      2.29 o 
  10   4   4       30.94       31.10      5.65 o 
  11   4   4       15.85       15.31      5.44 o 
  12   4   4        3.52        7.79      4.41 o 
 -12   5   4        9.06        7.80      3.57 o 
 -11   5   4        5.11        2.50      2.76 o 
 -10   5   4       43.72       36.53      3.98 o 
  -9   5   4        0.00        0.03      2.30 o 
  -8   5   4      114.92      113.81      5.29 o 
  -7   5   4        4.34        4.62      2.30 o 
  -6   5   4      219.73      207.23      4.09 o 
  -5   5   4        3.11        1.72      0.85 o 
  -4   5   4      171.12      179.13      3.06 o 
  -3   5   4      156.45      171.42      3.29 o 
  -2   5   4      124.96      139.75      2.74 o 
  -1   5   4        0.26        0.23      0.79 o 
   0   5   4       32.10       42.74      1.95 o 
   1   5   4        0.01        0.45      0.81 o 
   2   5   4       91.86       86.18      2.56 o 
   3   5   4        5.55        4.59      1.00 o 
   4   5   4       12.17       13.66      1.41 o 
   5   5   4      642.50      589.71     11.40 o 
   6   5   4       45.53       46.05      3.26 o 
   7   5   4        0.07        1.69      1.97 o 
   8   5   4       23.15       24.46      2.99 o 
   9   5   4        2.18       -0.32      2.43 o 
  10   5   4       49.80       48.19      6.32 o 
  11   5   4        4.25        8.40      4.63 o 
 -11   6   4        3.34        3.32      2.62 o 
 -10   6   4       19.81       25.51      3.57 o 
  -9   6   4       35.79       30.59      3.28 o 
  -8   6   4      215.99      208.31      6.73 o 
  -7   6   4       78.02       80.10      3.96 o 
  -6   6   4       53.30       53.49      2.93 o 
  -5   6   4      453.54      415.98     10.11 o 
  -4   6   4      190.99      175.51      8.75 o 
  -3   6   4        4.59        6.73      2.20 o 
  -2   6   4      143.40      136.42      3.31 o 
  -1   6   4       54.34       51.52      2.04 o 
   0   6   4       70.46       62.19      2.45 o 
   1   6   4       78.79       82.62      3.76 o 
   2   6   4       13.37       16.92      1.71 o 
   3   6   4      727.66      736.39     13.58 o 
   4   6   4        0.79       -2.93      1.95 o 
   5   6   4        0.21       -0.47      1.95 o 
   6   6   4        5.04        2.66      2.35 o 
   7   6   4      116.85      105.10      5.39 o 
   8   6   4       26.71       38.56      4.19 o 
   9   6   4       18.74       20.60      3.73 o 
  -9   7   4       11.66        4.46      2.32 o 
  -8   7   4        5.86        4.80      2.03 o 
  -7   7   4      237.09      226.84      8.77 o 
  -6   7   4       35.37       38.08      5.65 o 
  -5   7   4       27.41       20.02      5.86 o 
  -4   7   4        1.88        3.35      3.01 o 
  -3   7   4      184.76      151.60     15.29 o 
  -2   7   4       60.11       63.35      2.84 o 
  -1   7   4        5.49        6.60      1.57 o 
   0   7   4      100.19       98.45      3.31 o 
   1   7   4       41.82       38.23      2.43 o 
   2   7   4       60.07       69.60      3.10 o 
   3   7   4       48.83       47.41      2.84 o 
   4   7   4        0.01        2.58      1.89 o 
   5   7   4      127.06      127.40      5.27 o 
   6   7   4        0.03        3.27      2.35 o 
   7   7   4        9.97        6.39      4.71 o 
   8   7   4       21.84       20.32      3.40 o 
  -6   8   4        0.03       -2.30      3.41 o 
  -5   8   4       39.79       35.52      5.53 o 
  -4   8   4        4.41        1.62      3.17 o 
  -3   8   4        0.02        1.75      3.10 o 
  -2   8   4       46.11       49.51      3.14 o 
  -1   8   4        0.40       -0.68      1.70 o 
   0   8   4        8.21        8.59      2.15 o 
   1   8   4        4.43        4.16      1.90 o 
   2   8   4       34.94       29.45      2.53 o 
   3   8   4        4.51        5.69      1.89 o 
   4   8   4        1.09       -0.18      1.93 o 
   5   8   4        5.12        5.70      4.58 o 
 -15   0   5        0.08        5.28      4.80 o 
 -13   0   5      120.81      131.43      6.71 o 
 -11   0   5      102.22      100.00      5.41 o 
  -9   0   5       26.68       31.80      3.10 o 
  -7   0   5       22.44       31.20      3.45 o 
  -5   0   5       15.54       19.27      2.22 o 
  -3   0   5       37.49       35.06      1.55 o 
  -1   0   5    16941.06    16902.34    214.90 o 
   1   0   5       13.73       13.99      1.30 o 
   3   0   5        7.49        2.93      1.28 o 
   5   0   5      111.12      109.57      4.74 o 
   7   0   5      490.49      490.89     12.47 o 
   9   0   5       38.29       36.43      5.18 o 
  11   0   5        1.42        9.46      8.16 o 
  13   0   5       16.56       17.89      7.33 o 
 -15   1   5        0.35        0.27      2.82 o 
 -14   1   5       14.83       14.02      3.15 o 
 -13   1   5       31.26       35.57      3.59 o 
 -12   1   5        0.45        0.77      1.83 o 
 -11   1   5       91.41       91.73      3.79 o 
 -10   1   5        1.86       -0.62      1.37 o 
  -9   1   5       21.34       16.64      1.76 o 
  -8   1   5        0.01       -1.52      1.01 o 
  -7   1   5      323.24      341.11      5.69 o 
  -6   1   5      235.72      243.20      4.16 o 
  -5   1   5      107.88      112.56      2.50 o 
  -4   1   5       57.15       57.72      1.48 o 
  -3   1   5       75.93       69.10      1.37 o 
  -2   1   5      139.95      146.35      1.99 o 
  -1   1   5      243.22      235.99      2.90 o 
   0   1   5     1017.74      979.31     10.88 o 
   1   1   5      916.03      880.07     10.06 o 
   2   1   5       11.41       10.63      0.97 o 
   3   1   5       37.60       35.57      1.69 o 
   4   1   5       41.68       46.33      2.12 o 
   5   1   5       10.69       10.83      1.42 o 
   6   1   5      233.65      226.76      5.16 o 
   7   1   5       60.39       63.52      3.36 o 
   8   1   5      151.41      173.60      7.39 o 
   9   1   5        2.18        1.81      2.12 o 
  10   1   5      174.37      192.14      7.22 o 
  11   1   5        5.89        3.60      3.63 o 
  12   1   5        0.50       -0.12      2.65 o 
  13   1   5        0.24        0.22      3.73 o 
 -15   2   5       15.09       14.56      3.40 o 
 -14   2   5        9.71        5.41      2.80 o 
 -13   2   5       31.79       25.71      3.43 o 
 -12   2   5       75.16       82.52      5.31 o 
 -11   2   5        0.22       -2.17      2.22 o 
 -10   2   5       74.80       69.04      3.05 o 
  -9   2   5      251.22      267.61      5.35 o 
  -8   2   5      208.02      214.65      4.53 o 
  -7   2   5       42.35       45.47      2.01 o 
  -6   2   5       25.75       24.19      1.42 o 
  -5   2   5     1285.03     1355.44     13.74 o 
  -4   2   5      838.88      818.59      9.28 o 
  -3   2   5      898.54      860.70      9.40 o 
  -2   2   5      374.33      343.12      4.30 o 
  -1   2   5     2005.10     1992.94     20.88 o 
   0   2   5     1154.81     1101.01     14.55 o 
   1   2   5       38.73       40.38      1.32 o 
   2   2   5      695.77      703.24      9.05 o 
   3   2   5       11.55       15.98      1.34 o 
   4   2   5       50.26       63.18      2.84 o 
   5   2   5       63.92       63.79      2.81 o 
   6   2   5        9.99       11.18      1.71 o 
   7   2   5      172.03      173.12      5.16 o 
   8   2   5       57.71       57.93      3.44 o 
   9   2   5       38.30       38.51      3.28 o 
  10   2   5        6.57        5.22      2.41 o 
  11   2   5       29.19       33.20      5.04 o 
  12   2   5        7.10        8.67      6.09 o 
  13   2   5       21.06       32.91      5.79 o 
 -14   3   5        2.69        6.21      2.84 o 
 -13   3   5        0.16       -1.29      2.18 o 
 -12   3   5        8.88        5.69      2.26 o 
 -11   3   5       16.91       11.51      2.48 o 
 -10   3   5       24.09       27.03      2.77 o 
  -9   3   5      227.19      212.05      7.84 o 
  -8   3   5       54.67       51.27      3.31 o 
  -7   3   5      186.30      212.29      4.03 o 
  -6   3   5       67.46       58.51      1.65 o 
  -5   3   5      286.82      284.24      4.07 o 
  -4   3   5        0.17       -0.92      0.61 o 
  -3   3   5      766.07      839.27      9.29 o 
  -2   3   5      439.85      455.75      5.81 o 
  -1   3   5      129.56      126.81      2.36 o 
   0   3   5        0.67        0.28      0.48 o 
   1   3   5      324.03      341.23      4.92 o 
   2   3   5      551.66      546.88      7.32 o 
   3   3   5      746.25      677.89      9.93 o 
   4   3   5        3.51        5.37      1.50 o 
   5   3   5       26.71       19.06      1.83 o 
   6   3   5        8.15        5.62      1.52 o 
   7   3   5      117.16      101.96      3.93 o 
   8   3   5       12.26        8.35      2.03 o 
   9   3   5       85.57       75.24      5.50 o 
  10   3   5        5.04       10.69      3.14 o 
  11   3   5       13.15       11.76      3.94 o 
  12   3   5        0.04       -1.88      3.46 o 
 -13   4   5        1.28       -2.75      2.45 o 
 -12   4   5        8.44        8.80      2.77 o 
 -11   4   5       29.77       28.98      3.13 o 
 -10   4   5       16.36       14.31      2.36 o 
  -9   4   5        6.41        5.75      2.13 o 
  -8   4   5       20.98       22.27      2.29 o 
  -7   4   5       57.11       59.77      2.54 o 
  -6   4   5       87.20       89.32      2.50 o 
  -5   4   5        0.03       -1.16      0.78 o 
  -4   4   5      352.17      341.49      4.72 o 
  -3   4   5      131.89      134.79      2.64 o 
  -2   4   5      308.99      322.97      5.18 o 
  -1   4   5      156.54      178.03      3.46 o 
   0   4   5        0.18       -0.50      0.59 o 
   1   4   5       86.19       92.17      2.20 o 
   2   4   5     1227.09     1243.03     17.62 o 
   3   4   5        3.34        4.22      1.14 o 
   4   4   5      136.63      144.98      3.78 o 
   5   4   5      121.82      115.53      5.02 o 
   6   4   5      210.58      202.09      6.27 o 
   7   4   5      127.14      109.32      5.74 o 
   8   4   5        0.22        1.76      2.23 o 
   9   4   5        1.75        0.26      2.16 o 
  10   4   5        8.93       13.80      4.15 o 
  11   4   5        2.76        0.35      6.28 o 
  12   4   5        0.58        3.51      4.22 o 
 -12   5   5        1.93       -3.66      4.02 o 
 -11   5   5        1.58       -1.38      2.14 o 
 -10   5   5        0.50       -2.01      2.11 o 
  -9   5   5        0.81       -1.82      1.88 o 
  -8   5   5        4.23        5.73      1.98 o 
  -7   5   5       88.98       88.73      3.77 o 
  -6   5   5       34.47       34.33      1.81 o 
  -5   5   5        0.02       -0.50      0.82 o 
  -4   5   5       18.20       19.33      1.32 o 
  -3   5   5        0.08       -0.97      0.64 o 
  -2   5   5       87.03       93.36      2.33 o 
  -1   5   5        0.47        1.59      0.82 o 
   0   5   5      135.50      132.35      2.91 o 
   1   5   5       13.47       16.42      1.30 o 
   2   5   5        5.97        6.20      1.13 o 
   3   5   5       14.69        9.94      1.22 o 
   4   5   5      629.83      618.77     12.07 o 
   5   5   5      911.82      852.30     15.40 o 
   6   5   5        4.05        6.83      2.45 o 
   7   5   5       40.62       41.91      3.97 o 
   8   5   5       38.17       36.08      5.25 o 
   9   5   5       38.80       35.69      4.31 o 
  10   5   5        2.14        3.03      3.03 o 
  11   5   5        5.65        3.01      3.99 o 
 -11   6   5        0.00        1.67      2.44 o 
 -10   6   5        1.86        4.68      2.38 o 
  -9   6   5        0.32       -1.59      2.12 o 
  -8   6   5        0.59       -3.21      2.14 o 
  -7   6   5        0.01       -2.61      1.74 o 
  -6   6   5        9.85        8.20      1.83 o 
  -5   6   5      125.42      124.62      3.56 o 
  -4   6   5       73.64       80.08      2.55 o 
  -3   6   5       13.87       14.88      1.28 o 
  -2   6   5       89.96       92.12      2.65 o 
  -1   6   5       68.01       75.62      2.84 o 
   0   6   5        1.39        3.15      1.28 o 
   1   6   5        0.05       -0.81      1.17 o 
   2   6   5      185.45      202.47      5.35 o 
   3   6   5      769.38      800.25     24.68 o 
   4   6   5       25.44       22.92      2.74 o 
   5   6   5       24.16       18.12      2.85 o 
   6   6   5      186.27      198.51      7.21 o 
   7   6   5       95.64       83.09      5.14 o 
   8   6   5       31.57       31.46      4.46 o 
   9   6   5        5.33        1.99      3.18 o 
  -9   7   5        8.68        8.55      2.59 o 
  -8   7   5        1.02        2.88      2.30 o 
  -7   7   5        2.65       -2.79      2.48 o 
  -6   7   5        1.08        2.52      3.45 o 
  -5   7   5       16.31       20.08      4.53 o 
  -4   7   5        1.48       -0.29      2.80 o 
  -3   7   5       18.27       15.51      2.10 o 
  -2   7   5        3.92        2.26      1.43 o 
  -1   7   5       28.07       30.13      2.36 o 
   0   7   5       59.05       66.91      4.91 o 
   1   7   5       70.87       81.07      3.93 o 
   2   7   5        0.21        1.72      1.70 o 
   3   7   5       14.57       13.58      2.31 o 
   4   7   5      339.04      353.22      9.23 o 
   5   7   5       40.55       32.96      3.62 o 
   6   7   5       77.70       75.33      4.60 o 
   7   7   5       13.99        9.87      3.09 o 
  -6   8   5       10.97       18.23      4.80 o 
  -5   8   5       44.99       55.28      6.91 o 
  -4   8   5        2.80        0.55      4.19 o 
  -3   8   5        2.55        0.07      6.70 o 
  -2   8   5        5.79       11.36      2.28 o 
  -1   8   5       22.66       30.51      2.82 o 
   0   8   5        3.88        0.57      1.84 o 
   1   8   5       80.04       87.54      4.24 o 
   2   8   5       24.66       28.38      2.78 o 
   3   8   5       17.08       18.49      2.64 o 
   4   8   5       28.16       31.12      3.10 o 
 -14   0   6       98.86      115.63      7.75 o 
 -12   0   6      711.41      701.32     16.80 o 
 -10   0   6      131.87      134.81      6.65 o 
  -8   0   6      198.18      219.12      6.61 o 
  -6   0   6      745.54      827.77     13.53 o 
  -4   0   6       33.85       45.26      2.10 o 
  -2   0   6     1102.21      990.96     13.17 o 
   0   0   6       30.54       22.81      1.56 o 
   2   0   6       71.05       78.27      2.91 o 
   4   0   6      218.30      256.95      7.25 o 
   6   0   6      168.49      211.02      7.57 o 
   8   0   6      141.67      141.96      6.65 o 
  10   0   6        0.06       -0.38      3.32 o 
  12   0   6        0.01       -1.81      3.77 o 
 -15   1   6       18.07       13.82      3.62 o 
 -14   1   6       23.58       10.09      2.98 o 
 -13   1   6        0.01       -1.08      1.90 o 
 -12   1   6       85.28       88.05      3.88 o 
 -11   1   6      587.27      585.22     10.94 o 
 -10   1   6       23.00       19.12      2.11 o 
  -9   1   6        2.70        1.59      1.29 o 
  -8   1   6        6.01        6.32      1.40 o 
  -7   1   6       62.82       68.25      2.86 o 
  -6   1   6      889.86      953.42     11.18 o 
  -5   1   6       28.00       27.71      1.42 o 
  -4   1   6       63.72       63.25      1.70 o 
  -3   1   6      239.36      233.34      3.20 o 
  -2   1   6       22.01       19.02      0.86 o 
  -1   1   6     1216.41     1135.57     11.39 o 
   0   1   6       97.97       99.46      2.17 o 
   1   1   6      236.77      240.72      3.95 o 
   2   1   6     1278.30     1259.65     15.19 o 
   3   1   6      553.49      539.32      7.72 o 
   4   1   6      224.17      248.19      5.03 o 
   5   1   6       40.06       39.45      2.27 o 
   6   1   6        0.09       -0.91      1.16 o 
   7   1   6       12.16       10.47      1.77 o 
   8   1   6       95.05       98.48      4.41 o 
   9   1   6        6.08        4.99      2.10 o 
  10   1   6       50.97       54.36      6.20 o 
  11   1   6        2.48        1.96      2.62 o 
  12   1   6        0.57        0.81      3.26 o 
  13   1   6        4.64        0.96      3.70 o 
 -15   2   6        0.00        0.46      2.76 o 
 -14   2   6        7.02        9.82      2.90 o 
 -13   2   6       97.37       96.61      5.24 o 
 -12   2   6       60.14       59.69      4.17 o 
 -11   2   6       22.01       20.31      2.55 o 
 -10   2   6       58.00       52.39      2.80 o 
  -9   2   6        3.76        2.10      1.34 o 
  -8   2   6      226.93      217.91      4.57 o 
  -7   2   6      147.11      143.84      3.26 o 
  -6   2   6        0.00       -0.87      0.76 o 
  -5   2   6       49.72       47.83      1.70 o 
  -4   2   6       72.49       71.54      1.78 o 
  -3   2   6      145.07      149.64      2.45 o 
  -2   2   6      175.44      166.50      2.72 o 
  -1   2   6     1513.25     1486.12     15.98 o 
   0   2   6     1206.85     1174.64     13.94 o 
   1   2   6      495.41      489.67      6.78 o 
   2   2   6      452.37      450.25      6.55 o 
   3   2   6       44.01       40.74      1.81 o 
   4   2   6      422.47      462.93      7.78 o 
   5   2   6       94.76       89.14      5.49 o 
   6   2   6      682.76      673.29     11.85 o 
   7   2   6        5.14        4.52      1.73 o 
   8   2   6      124.31      130.31      5.49 o 
   9   2   6       57.67       64.71      5.38 o 
  10   2   6        1.08        1.57      2.02 o 
  11   2   6        7.66        3.46      3.52 o 
  12   2   6        0.01        4.21      3.78 o 
  13   2   6        2.55        6.36      5.70 o 
 -14   3   6        0.53        4.19      2.77 o 
 -13   3   6       38.85       41.22      5.43 o 
 -12   3   6        2.09        0.57      2.12 o 
 -11   3   6       34.14       36.84      3.32 o 
 -10   3   6       59.37       62.40      3.72 o 
  -9   3   6        2.78       -1.55      1.21 o 
  -8   3   6      146.36      147.35      4.04 o 
  -7   3   6       18.83       19.66      2.07 o 
  -6   3   6       19.20       21.83      1.18 o 
  -5   3   6      297.51      322.49      4.49 o 
  -4   3   6       23.79       31.70      1.27 o 
  -3   3   6       38.62       31.01      1.44 o 
  -2   3   6        5.99        7.54      0.68 o 
  -1   3   6      201.15      202.48      3.03 o 
   0   3   6      514.67      510.12      8.19 o 
   1   3   6      210.79      219.18      4.20 o 
   2   3   6      144.92      166.96      3.71 o 
   3   3   6      139.37      129.80      3.87 o 
   4   3   6     1467.90     1447.22     21.11 o 
   5   3   6       22.58       20.03      2.23 o 
   6   3   6       71.35       74.72      3.31 o 
   7   3   6       17.73       17.21      2.24 o 
   8   3   6       58.31       56.39      4.16 o 
   9   3   6       28.90       22.54      4.23 o 
  10   3   6        4.45        7.36      2.96 o 
  11   3   6        0.14        1.14      3.36 o 
  12   3   6        5.75        6.43      4.16 o 
 -13   4   6       41.30       41.21      4.25 o 
 -12   4   6       16.94       15.67      3.06 o 
 -11   4   6       12.33       13.63      2.51 o 
 -10   4   6        1.74       -0.49      2.01 o 
  -9   4   6      232.52      227.98      6.12 o 
  -8   4   6       44.75       45.87      3.62 o 
  -7   4   6        0.92        0.71      1.13 o 
  -6   4   6       18.95       20.26      1.53 o 
  -5   4   6      217.75      240.95      4.00 o 
  -4   4   6       19.00       19.91      1.18 o 
  -3   4   6      311.83      323.63      4.52 o 
  -2   4   6       49.66       47.05      1.94 o 
  -1   4   6      404.66      440.35      6.70 o 
   0   4   6       16.18       14.30      1.37 o 
   1   4   6       25.48       25.62      1.60 o 
   2   4   6       15.84       16.92      1.48 o 
   3   4   6        0.65        0.36      1.03 o 
   4   4   6        0.25        0.74      1.32 o 
   5   4   6      212.04      183.41      5.27 o 
   6   4   6      247.05      255.98      7.43 o 
   7   4   6        7.83        6.24      2.40 o 
   8   4   6        0.06       -3.07      2.10 o 
   9   4   6        1.49        0.20      2.74 o 
  10   4   6        0.53       -2.01      2.89 o 
  11   4   6        2.70        0.38      4.32 o 
 -12   5   6        5.20        4.14      2.99 o 
 -11   5   6       42.42       35.91      3.63 o 
 -10   5   6       28.04       34.81      3.37 o 
  -9   5   6        2.16       -0.46      1.92 o 
  -8   5   6        0.39       -2.92      2.55 o 
  -7   5   6      524.39      551.91     10.40 o 
  -6   5   6        1.20       -1.60      1.09 o 
  -5   5   6       34.63       35.35      1.59 o 
  -4   5   6      120.11      126.70      2.59 o 
  -3   5   6       90.40       97.61      2.61 o 
  -2   5   6        8.41        6.84      1.07 o 
  -1   5   6       43.01       45.48      1.84 o 
   0   5   6        3.47        3.34      1.04 o 
   1   5   6       33.51       34.50      1.74 o 
   2   5   6      148.02      144.41      3.68 o 
   3   5   6      178.71      167.78      4.58 o 
   4   5   6       13.20       15.50      3.16 o 
   5   5   6       29.80       34.83      3.61 o 
   6   5   6       60.23       53.70      4.12 o 
   7   5   6       54.35       42.05      4.02 o 
   8   5   6       21.83       21.71      3.61 o 
   9   5   6        1.71       -1.32      3.44 o 
  10   5   6        2.72        2.54      3.18 o 
 -11   6   6        5.90        9.81      3.02 o 
 -10   6   6        1.87        9.53      2.65 o 
  -9   6   6       37.91       34.14      4.17 o 
  -8   6   6       36.86       33.81      4.35 o 
  -7   6   6       18.60       23.54      2.75 o 
  -6   6   6       34.07       31.36      2.21 o 
  -5   6   6       14.21       17.66      2.07 o 
  -4   6   6        9.69       10.52      1.99 o 
  -3   6   6        0.75       -1.66      1.11 o 
  -2   6   6      154.15      158.44      4.26 o 
  -1   6   6       70.74       74.60      4.03 o 
   0   6   6       20.36       24.89      2.61 o 
   1   6   6       20.08       19.40      1.94 o 
   2   6   6        3.57        5.74      1.62 o 
   3   6   6       73.65       79.74      5.20 o 
   4   6   6       99.14       93.73      6.10 o 
   5   6   6       38.27       37.48      3.57 o 
   6   6   6        2.08        1.37      2.49 o 
   7   6   6        0.98        1.66      3.26 o 
   8   6   6       17.84       11.03      3.39 o 
   9   6   6        4.83        8.00      4.85 o 
  -9   7   6        4.49        4.12      2.28 o 
  -8   7   6       10.19       10.27      2.96 o 
  -7   7   6       13.62       12.16      2.18 o 
  -6   7   6       17.55       21.11      2.73 o 
  -5   7   6        0.76        0.99      2.73 o 
  -4   7   6        0.88       -2.48      1.66 o 
  -3   7   6       31.02       32.74      2.90 o 
  -2   7   6        2.36        2.17      1.52 o 
  -1   7   6        0.01        1.70      1.77 o 
   0   7   6       75.21       84.00      4.10 o 
   1   7   6       17.22       13.99      2.33 o 
   2   7   6       39.64       42.82      4.57 o 
   3   7   6        4.14       -0.28      2.02 o 
   4   7   6        6.71        6.13      2.35 o 
   5   7   6        0.99       -0.88      2.31 o 
   6   7   6       57.25       49.62      4.14 o 
   7   7   6        0.35        3.82      2.79 o 
  -6   8   6        2.45        8.24      4.10 o 
  -5   8   6        4.77        5.85      4.40 o 
  -4   8   6       11.52       12.40      4.22 o 
  -3   8   6        0.42       -1.31      1.67 o 
  -2   8   6        7.16        8.63      3.91 o 
  -1   8   6        0.74        1.02      2.23 o 
   0   8   6        5.47        5.86      2.18 o 
   1   8   6       26.23       27.55      2.88 o 
   2   8   6       16.58       19.96      2.93 o 
   3   8   6       22.36       24.69      3.35 o 
   4   8   6        3.78        4.98      2.49 o 
 -15   0   7       17.55       22.04      4.89 o 
 -13   0   7       35.49       32.30      4.30 o 
 -11   0   7       45.37       40.52      4.77 o 
  -9   0   7      137.55      142.74      5.48 o 
  -7   0   7      306.64      317.97      7.77 o 
  -5   0   7     4044.50     4154.59     55.37 o 
  -3   0   7       10.14        8.13      1.18 o 
  -1   0   7      346.82      283.42      5.59 o 
   1   0   7      979.62     1000.04     16.51 o 
   3   0   7      103.40      113.30      4.48 o 
   5   0   7       57.29       52.74      3.70 o 
   7   0   7        3.95        6.03      3.00 o 
   9   0   7      133.42      130.77      8.70 o 
  11   0   7       31.32       36.33      6.13 o 
  13   0   7        1.11       10.69      4.93 o 
 -15   1   7        3.23        6.01      4.05 o 
 -14   1   7       11.47        8.19      3.40 o 
 -13   1   7        9.57        3.67      2.24 o 
 -12   1   7       46.80       43.41      3.14 o 
 -11   1   7       44.62       47.97      3.22 o 
 -10   1   7      152.31      142.76      5.65 o 
  -9   1   7       16.98       15.64      1.79 o 
  -8   1   7      515.75      523.35      7.65 o 
  -7   1   7      749.81      785.98      9.92 o 
  -6   1   7      199.39      216.08      3.96 o 
  -5   1   7      244.26      262.41      4.27 o 
  -4   1   7     1289.89     1420.40     14.43 o 
  -3   1   7        5.39       11.28      0.90 o 
  -2   1   7      128.00      108.89      2.13 o 
  -1   1   7        5.94        4.21      0.93 o 
   0   1   7     2008.09     2041.23     23.31 o 
   1   1   7      699.26      723.31      9.47 o 
   2   1   7      287.69      286.39      4.89 o 
   3   1   7      124.85      123.09      4.25 o 
   4   1   7        0.00        0.51      1.01 o 
   5   1   7      282.80      276.76      5.83 o 
   6   1   7       54.21       48.24      2.71 o 
   7   1   7        1.77        0.83      1.46 o 
   8   1   7       48.23       46.98      3.47 o 
   9   1   7        0.21       -0.08      2.02 o 
  10   1   7        1.27       -1.66      3.14 o 
  11   1   7        1.00        3.63      2.75 o 
  12   1   7        6.72        8.50      3.13 o 
  13   1   7        0.11        6.00      4.43 o 
 -15   2   7       20.45       18.99      3.43 o 
 -14   2   7       15.90       21.17      4.28 o 
 -13   2   7        7.43        3.53      3.43 o 
 -12   2   7        0.41       -3.14      2.09 o 
 -11   2   7       73.86       77.56      5.18 o 
 -10   2   7       50.68       50.54      2.79 o 
  -9   2   7        0.41       -0.88      1.23 o 
  -8   2   7      315.37      327.69      5.55 o 
  -7   2   7       52.61       49.01      2.07 o 
  -6   2   7     1087.12     1134.18     12.91 o 
  -5   2   7      382.75      387.07      5.19 o 
  -4   2   7       62.24       63.63      1.75 o 
  -3   2   7      429.88      446.73      5.22 o 
  -2   2   7       91.25      103.47      2.17 o 
  -1   2   7      107.49      128.49      2.56 o 
   0   2   7      725.54      719.84      9.31 o 
   1   2   7     1254.87     1261.46     15.24 o 
   2   2   7       73.96       72.67      2.28 o 
   3   2   7       25.74       28.86      1.71 o 
   4   2   7      141.68      135.42      3.70 o 
   5   2   7       10.28       11.08      1.61 o 
   6   2   7      140.82      130.72      4.46 o 
   7   2   7       42.97       46.78      5.10 o 
   8   2   7      152.75      138.66      5.24 o 
   9   2   7       38.62       33.50      3.32 o 
  10   2   7       19.55       23.20      3.03 o 
  11   2   7        6.60        8.34      4.35 o 
  12   2   7        3.92        6.38      4.56 o 
 -14   3   7        0.81        3.27      2.72 o 
 -13   3   7        5.06        3.06      3.29 o 
 -12   3   7       34.37       32.05      3.41 o 
 -11   3   7      113.77       95.71      4.68 o 
 -10   3   7      278.17      277.48      9.04 o 
  -9   3   7        7.47        5.68      1.68 o 
  -8   3   7        0.70        0.38      0.86 o 
  -7   3   7      146.69      164.85      4.04 o 
  -6   3   7      117.45      127.38      2.75 o 
  -5   3   7       98.54      104.74      2.13 o 
  -4   3   7      387.47      397.09      4.74 o 
  -3   3   7        7.02        2.19      0.59 o 
  -2   3   7       92.45      104.33      2.10 o 
  -1   3   7      141.35      160.80      3.15 o 
   0   3   7        1.07        1.18      0.80 o 
   1   3   7       19.81       27.73      1.53 o 
   2   3   7      778.99      782.54     10.33 o 
   3   3   7      196.25      187.62      4.21 o 
   4   3   7        5.97        7.39      1.42 o 
   5   3   7      272.49      263.45      7.47 o 
   6   3   7      228.57      221.03      7.56 o 
   7   3   7        5.86        7.56      1.92 o 
   8   3   7       17.24       20.78      3.27 o 
   9   3   7        5.90        3.10      3.09 o 
  10   3   7       27.95       24.17      3.99 o 
  11   3   7       19.19       17.66      4.25 o 
  12   3   7        0.66        3.40      4.82 o 
 -13   4   7        7.56       12.19      4.36 o 
 -12   4   7       39.24       34.82      3.90 o 
 -11   4   7       18.76       16.84      2.77 o 
 -10   4   7       77.03       70.71      3.92 o 
  -9   4   7       13.44        7.34      2.18 o 
  -8   4   7      153.03      157.89      4.49 o 
  -7   4   7        8.99        6.68      1.51 o 
  -6   4   7      336.26      327.35      5.24 o 
  -5   4   7        9.04        7.80      1.17 o 
  -4   4   7       14.56       12.24      1.09 o 
  -3   4   7        5.05        5.45      0.99 o 
  -2   4   7      231.73      243.09      4.26 o 
  -1   4   7      335.76      363.07      8.72 o 
   0   4   7      544.30      578.59      7.76 o 
   1   4   7       23.56       23.52      1.36 o 
   2   4   7      260.06      265.14      4.59 o 
   3   4   7      145.02      146.44      3.65 o 
   4   4   7        0.03        3.12      1.21 o 
   5   4   7      198.27      188.78      6.08 o 
   6   4   7      941.11      919.09     23.27 o 
   7   4   7       72.27       63.40      4.20 o 
   8   4   7       11.22        7.80      2.72 o 
   9   4   7       39.01       45.11      4.95 o 
  10   4   7        3.60        2.60      3.53 o 
  11   4   7        0.05       -2.79      2.89 o 
 -12   5   7       11.91        6.55      3.16 o 
 -11   5   7       35.53       38.68      3.71 o 
 -10   5   7       74.53       71.88      5.09 o 
  -9   5   7       10.01        8.93      2.27 o 
  -8   5   7      103.83      102.50      4.32 o 
  -7   5   7        3.33        0.45      1.68 o 
  -6   5   7        0.12       -1.69      1.13 o 
  -5   5   7       85.34       89.28      2.45 o 
  -4   5   7      284.03      292.53      6.49 o 
  -3   5   7      131.86      131.28      3.33 o 
  -2   5   7        0.73        1.25      0.83 o 
  -1   5   7        0.08       -0.66      0.99 o 
   0   5   7        1.20        0.63      1.01 o 
   1   5   7       69.22       65.62      2.50 o 
   2   5   7      241.13      240.82      8.77 o 
   3   5   7        4.69        7.70      1.93 o 
   4   5   7     1532.14     1549.22     29.42 o 
   5   5   7       26.96       21.10      5.07 o 
   6   5   7        0.93        1.95      3.03 o 
   7   5   7       49.71       38.49      4.12 o 
   8   5   7       13.01       11.04      3.23 o 
   9   5   7       16.18       12.75      3.51 o 
  10   5   7        4.57        2.31      3.41 o 
 -11   6   7        0.72        1.54      2.54 o 
 -10   6   7        5.32        3.21      2.45 o 
  -9   6   7       19.34       20.13      3.07 o 
  -8   6   7       51.91       46.17      3.67 o 
  -7   6   7        4.44        0.99      1.87 o 
  -6   6   7       21.44       17.64      1.98 o 
  -5   6   7        2.17       -0.79      1.58 o 
  -4   6   7        1.38        0.18      1.40 o 
  -3   6   7       11.73       10.17      1.78 o 
  -2   6   7       25.68       29.57      2.36 o 
  -1   6   7       67.50       70.59      2.95 o 
   0   6   7       13.76       14.36      1.86 o 
   1   6   7        7.00        8.12      1.90 o 
   2   6   7       28.01       32.95      2.74 o 
   3   6   7      132.76      134.92      5.48 o 
   4   6   7      107.05      113.46      5.41 o 
   5   6   7      219.51      212.51      8.76 o 
   6   6   7       28.78       29.84      3.68 o 
   7   6   7       32.64       34.09      4.07 o 
   8   6   7       12.76       14.00      4.00 o 
  -9   7   7        1.61        3.99      2.34 o 
  -8   7   7       37.79       33.90      3.09 o 
  -7   7   7        4.86        1.58      2.51 o 
  -6   7   7      100.37       95.37      5.12 o 
  -5   7   7       14.63       16.15      2.13 o 
  -4   7   7        0.43        0.70      1.47 o 
  -3   7   7        1.56        3.16      1.63 o 
  -2   7   7        0.16       -0.05      1.79 o 
  -1   7   7        9.27        4.70      2.02 o 
   0   7   7        5.99        5.46      2.09 o 
   1   7   7       24.10       24.51      2.77 o 
   2   7   7       40.24       45.94      3.56 o 
   3   7   7        2.11        4.57      2.31 o 
   4   7   7        6.90       10.52      2.64 o 
   5   7   7       21.79       20.53      3.21 o 
   6   7   7        0.58        0.68      2.64 o 
  -5   8   7        8.90       12.72      6.70 o 
  -4   8   7        8.67        4.85      2.22 o 
  -3   8   7       13.52       13.82      2.52 o 
  -2   8   7        0.30        4.16      2.76 o 
  -1   8   7        0.00       -0.93      2.06 o 
   0   8   7        0.00       -0.71      2.00 o 
   1   8   7        0.03       -1.40      2.50 o 
   2   8   7       19.38       24.40      3.03 o 
   3   8   7       39.53       40.39      3.73 o 
 -14   0   8       69.89       67.33      6.73 o 
 -12   0   8        8.24       -0.83      3.26 o 
 -10   0   8      781.19      767.30     15.99 o 
  -8   0   8       30.79       23.52      2.72 o 
  -6   0   8      180.87      229.50      7.50 o 
  -4   0   8        0.25       -1.34      0.89 o 
  -2   0   8     7267.66     7308.29     94.49 o 
   0   0   8      856.55      812.17     13.90 o 
   2   0   8      166.57      166.47      5.46 o 
   4   0   8      482.35      462.09     11.28 o 
   6   0   8      253.97      257.13      8.45 o 
   8   0   8        0.46       -3.30      2.20 o 
  10   0   8       23.91       17.18      4.88 o 
  12   0   8        1.91        1.49      5.44 o 
 -15   1   8       10.01        5.31      3.44 o 
 -14   1   8        9.83        7.10      2.98 o 
 -13   1   8       46.26       44.85      3.54 o 
 -12   1   8      108.43      102.30      4.24 o 
 -11   1   8      825.22      837.64     13.14 o 
 -10   1   8        5.45        5.47      1.61 o 
  -9   1   8        0.29       -0.85      1.19 o 
  -8   1   8       85.61      101.55      3.05 o 
  -7   1   8       40.54       40.85      2.03 o 
  -6   1   8      228.97      254.17      4.41 o 
  -5   1   8       92.84       97.61      2.51 o 
  -4   1   8      317.97      281.96      4.41 o 
  -3   1   8      764.63      759.40      8.51 o 
  -2   1   8      223.99      249.52      3.87 o 
  -1   1   8       63.95       73.99      2.33 o 
   0   1   8      246.95      273.60      4.63 o 
   1   1   8      194.54      255.00      4.83 o 
   2   1   8      218.08      225.53      4.66 o 
   3   1   8        0.29        0.57      0.98 o 
   4   1   8       46.69       42.67      2.41 o 
   5   1   8      109.22      103.13      3.60 o 
   6   1   8       12.94       19.31      2.09 o 
   7   1   8      174.36      171.12      5.04 o 
   8   1   8       49.12       56.55      3.51 o 
   9   1   8       18.08       15.25      2.69 o 
  10   1   8       14.95       13.42      2.81 o 
  11   1   8        0.05       -0.86      2.71 o 
  12   1   8        0.29       -0.33      3.54 o 
 -15   2   8        0.60       -2.42      2.59 o 
 -14   2   8        0.80       -1.86      2.46 o 
 -13   2   8       50.10       36.94      3.92 o 
 -12   2   8       39.14       38.26      3.66 o 
 -11   2   8      142.35      141.41      4.75 o 
 -10   2   8        1.47        2.19      1.57 o 
  -9   2   8      309.03      302.24      5.62 o 
  -8   2   8       94.89      101.69      3.05 o 
  -7   2   8       28.52       30.21      1.74 o 
  -6   2   8       52.94       67.91      2.26 o 
  -5   2   8      100.69      109.16      2.59 o 
  -4   2   8      116.23      123.90      2.52 o 
  -3   2   8      416.85      409.06      5.26 o 
  -2   2   8       89.97      132.87      3.11 o 
  -1   2   8      982.29     1004.29     11.78 o 
   0   2   8      376.50      386.98      5.87 o 
   1   2   8       35.51       34.35      1.67 o 
   2   2   8       21.12       22.49      1.54 o 
   3   2   8      251.49      265.17      5.37 o 
   4   2   8       36.29       40.20      2.28 o 
   5   2   8      391.02      368.32      7.13 o 
   6   2   8        2.35        1.90      1.47 o 
   7   2   8      104.88      101.51      4.43 o 
   8   2   8       45.94       53.03      3.72 o 
   9   2   8        5.43        2.95      2.15 o 
  10   2   8       13.36       11.05      3.17 o 
  11   2   8       13.38        6.50      3.82 o 
  12   2   8        0.29        0.96      3.77 o 
 -14   3   8        3.32        3.52      2.67 o 
 -13   3   8        8.58        3.71      2.53 o 
 -12   3   8        2.55        2.10      2.26 o 
 -11   3   8        3.07       -0.73      2.07 o 
 -10   3   8       42.78       41.62      3.37 o 
  -9   3   8      311.00      331.20      5.79 o 
  -8   3   8        1.59        1.98      1.10 o 
  -7   3   8        2.40        3.31      1.23 o 
  -6   3   8      127.54      121.88      3.40 o 
  -5   3   8      202.81      201.31      3.36 o 
  -4   3   8       16.97       17.09      1.05 o 
  -3   3   8     1140.27     1163.84     12.81 o 
  -2   3   8       25.84       26.49      1.48 o 
  -1   3   8      480.93      485.27      7.47 o 
   0   3   8      163.56      174.33      3.32 o 
   1   3   8      370.50      392.85      8.28 o 
   2   3   8        0.25       -0.02      0.89 o 
   3   3   8        1.00        1.50      0.98 o 
   4   3   8      207.89      222.43      5.48 o 
   5   3   8      193.02      186.54      5.21 o 
   6   3   8      119.70      123.33      4.88 o 
   7   3   8       47.45       45.72      3.25 o 
   8   3   8        0.55       -3.15      2.19 o 
   9   3   8       21.81       22.38      3.61 o 
  10   3   8        3.78        1.24      2.84 o 
  11   3   8        2.17        2.10      2.96 o 
 -13   4   8       97.44      115.49      6.63 o 
 -12   4   8        4.03        5.88      2.69 o 
 -11   4   8       64.19       55.46      3.83 o 
 -10   4   8       56.62       58.06      4.00 o 
  -9   4   8        0.22       -0.51      2.01 o 
  -8   4   8       12.40       19.15      2.17 o 
  -7   4   8       18.93       15.32      1.86 o 
  -6   4   8        6.94        4.70      1.35 o 
  -5   4   8      508.10      557.22      7.43 o 
  -4   4   8       13.96       15.49      1.26 o 
  -3   4   8      417.88      449.55      7.78 o 
  -2   4   8       54.01       55.45      1.89 o 
  -1   4   8      925.23      993.81     12.67 o 
   0   4   8       18.39       16.81      1.87 o 
   1   4   8       93.11      109.66      3.49 o 
   2   4   8        0.08       -0.97      1.12 o 
   3   4   8      145.10      151.38      3.91 o 
   4   4   8       22.30       18.93      2.87 o 
   5   4   8       82.28       76.21      4.15 o 
   6   4   8       75.31       94.82      4.90 o 
   7   4   8       22.56       18.13      4.35 o 
   8   4   8        1.39       -1.31      2.52 o 
   9   4   8       87.14       81.98      6.22 o 
  10   4   8        0.01       -4.31      3.02 o 
  11   4   8        4.92        3.87      3.36 o 
 -12   5   8       12.31       12.40      3.52 o 
 -11   5   8       21.43       22.85      3.25 o 
 -10   5   8        6.93        8.80      2.63 o 
  -9   5   8        0.60        1.65      2.05 o 
  -8   5   8       29.02       29.92      2.94 o 
  -7   5   8      134.03      130.74      4.24 o 
  -6   5   8        0.05       -1.76      2.09 o 
  -5   5   8        3.66        3.02      1.25 o 
  -4   5   8      145.71      142.74      3.26 o 
  -3   5   8      239.96      259.39      5.19 o 
  -2   5   8       17.08       15.73      1.60 o 
  -1   5   8      115.08      123.63      4.22 o 
   0   5   8      292.30      301.32      6.52 o 
   1   5   8      141.45      144.12      4.36 o 
   2   5   8      143.30      150.53      5.09 o 
   3   5   8        0.75        1.73      2.78 o 
   4   5   8       27.25       34.78      3.75 o 
   5   5   8        5.40        8.86      2.64 o 
   6   5   8        0.05        1.81      2.57 o 
   7   5   8        2.36       -3.19      2.51 o 
   8   5   8        3.60       -1.60      3.87 o 
   9   5   8       16.69       22.81      4.19 o 
 -11   6   8       18.40       18.77      3.43 o 
 -10   6   8        0.54        0.48      2.35 o 
  -9   6   8        0.04        1.75      2.31 o 
  -8   6   8        0.00       -1.58      2.48 o 
  -7   6   8        2.97        1.92      1.96 o 
  -6   6   8       23.61       22.75      2.18 o 
  -5   6   8      104.82      112.27      4.34 o 
  -4   6   8        0.22       -1.19      1.81 o 
  -3   6   8       12.17       13.35      1.95 o 
  -2   6   8      111.31      106.33      4.04 o 
  -1   6   8        4.19        3.53      1.62 o 
   0   6   8       54.31       59.28      3.75 o 
   1   6   8      126.05      131.87      5.35 o 
   2   6   8        2.45        1.93      1.95 o 
   3   6   8        0.17       -2.59      2.01 o 
   4   6   8       13.29        7.87      2.64 o 
   5   6   8       13.24       19.34      3.32 o 
   6   6   8       50.92       49.22      4.54 o 
   7   6   8       89.43       87.89      5.88 o 
   8   6   8        1.10        0.99      3.59 o 
  -9   7   8        5.92        3.18      2.37 o 
  -8   7   8        3.55        2.35      2.07 o 
  -7   7   8        9.89        8.14      2.80 o 
  -6   7   8        1.08       -2.95      2.46 o 
  -5   7   8        9.40        6.88      2.82 o 
  -4   7   8        7.71        7.16      2.46 o 
  -3   7   8       15.96       16.29      2.87 o 
  -2   7   8        0.61        0.61      2.03 o 
  -1   7   8        2.40        1.18      2.09 o 
   0   7   8        0.48       -0.64      1.90 o 
   1   7   8        2.85        2.46      2.28 o 
   2   7   8       50.71       47.85      3.75 o 
   3   7   8       89.42      107.19      5.28 o 
   4   7   8       21.25       20.30      5.28 o 
   5   7   8       98.72      106.23      5.79 o 
   6   7   8       28.63       30.68      5.01 o 
  -5   8   8       17.11       15.13      2.65 o 
  -4   8   8        0.29       -1.11      1.95 o 
  -3   8   8        0.08        2.10      2.25 o 
  -2   8   8       34.53       31.48      3.44 o 
  -1   8   8       18.00       24.08      3.12 o 
   0   8   8       13.94       15.37      2.99 o 
   1   8   8        1.33        3.38      2.97 o 
   2   8   8        1.25        4.06      2.55 o 
 -15   0   9       13.70       19.20      4.81 o 
 -13   0   9       12.86       15.10      3.60 o 
 -11   0   9       26.50       30.37      3.76 o 
  -9   0   9      105.76       98.74      4.85 o 
  -7   0   9      214.59      231.60      6.66 o 
  -5   0   9      754.02      822.02     14.87 o 
  -3   0   9     1237.22     1307.22     19.23 o 
  -1   0   9      390.09      436.24      9.98 o 
   1   0   9     2652.51     2338.68     41.19 o 
   3   0   9      859.76      882.23     21.07 o 
   5   0   9       95.80      105.08      5.24 o 
   7   0   9      223.17      227.12      9.08 o 
   9   0   9        8.30        7.35      3.60 o 
  11   0   9       36.20       34.26      6.32 o 
 -15   1   9       22.05       21.53      3.88 o 
 -14   1   9        6.20        6.06      2.94 o 
 -13   1   9        5.46        4.34      2.32 o 
 -12   1   9        4.30        1.77      1.98 o 
 -11   1   9       16.06       16.43      2.55 o 
 -10   1   9       60.44       65.52      3.11 o 
  -9   1   9       55.81       55.25      2.71 o 
  -8   1   9       93.26       89.24      2.93 o 
  -7   1   9      129.40      154.39      3.59 o 
  -6   1   9        8.81       13.05      1.31 o 
  -5   1   9      594.09      613.09      7.96 o 
  -4   1   9     4935.36     5235.23     51.34 o 
  -3   1   9        4.07        4.05      0.97 o 
  -2   1   9      115.63      113.66      2.70 o 
  -1   1   9       69.35       76.99      2.20 o 
   0   1   9     2012.41     2022.28     23.63 o 
   1   1   9      850.51      887.70     12.86 o 
   2   1   9      293.19      323.18      6.08 o 
   3   1   9      475.32      466.46      8.00 o 
   4   1   9      724.12      725.06     11.37 o 
   5   1   9       14.91       22.14      2.15 o 
   6   1   9      154.18      144.23      4.51 o 
   7   1   9       25.16       25.00      2.58 o 
   8   1   9       13.53       10.00      2.28 o 
   9   1   9        0.69        1.86      2.17 o 
  10   1   9        0.19       -0.69      2.58 o 
  11   1   9        0.00       -3.52      2.77 o 
  12   1   9       14.22       24.29      6.91 o 
 -15   2   9        1.09       -2.69      2.73 o 
 -14   2   9        4.58        2.61      3.34 o 
 -13   2   9       31.17       24.19      4.66 o 
 -12   2   9       10.77        5.21      2.47 o 
 -11   2   9       14.74       16.99      2.39 o 
 -10   2   9      112.79      109.67      3.75 o 
  -9   2   9      244.73      232.59      4.91 o 
  -8   2   9       49.80       47.40      2.48 o 
  -7   2   9        6.46        6.15      1.21 o 
  -6   2   9      620.88      665.91      8.64 o 
  -5   2   9        2.99        3.39      0.96 o 
  -4   2   9        4.43        4.64      0.88 o 
  -3   2   9        3.06        2.71      0.77 o 
  -2   2   9     2142.25     2357.63     25.49 o 
  -1   2   9      103.92      114.42      2.71 o 
   0   2   9        5.20        8.13      1.11 o 
   1   2   9       99.07       97.34      2.80 o 
   2   2   9     1645.07     1731.41     20.91 o 
   3   2   9        0.01        0.96      1.15 o 
   4   2   9       13.11       14.57      1.71 o 
   5   2   9        7.26        4.23      1.62 o 
   6   2   9       12.00        6.85      1.77 o 
   7   2   9      184.64      202.48      7.53 o 
   8   2   9        1.23        2.76      2.14 o 
   9   2   9        1.48       -1.06      2.28 o 
  10   2   9       24.29       22.13      4.29 o 
  11   2   9        1.92        4.34      2.99 o 
 -14   3   9        0.21        3.32      2.87 o 
 -13   3   9        6.74        8.78      2.86 o 
 -12   3   9       16.76       12.09      2.96 o 
 -11   3   9       45.04       43.82      3.62 o 
 -10   3   9       85.36       75.49      4.12 o 
  -9   3   9      125.58      135.70      4.91 o 
  -8   3   9        0.59       -1.35      1.04 o 
  -7   3   9      170.55      161.84      3.99 o 
  -6   3   9      246.40      254.36      5.19 o 
  -5   3   9        5.96        6.06      1.21 o 
  -4   3   9      155.04      186.94      3.81 o 
  -3   3   9       11.18        7.59      1.49 o 
  -2   3   9        0.09       -0.12      1.05 o 
  -1   3   9        2.60        4.88      0.93 o 
   0   3   9      937.19     1007.82     12.51 o 
   1   3   9        0.83        0.53      0.90 o 
   2   3   9        1.37        1.66      0.98 o 
   3   3   9        1.86        0.82      1.02 o 
   4   3   9       26.53       27.33      2.12 o 
   5   3   9        2.16        6.37      1.83 o 
   6   3   9       65.33       65.50      3.62 o 
   7   3   9      240.21      243.97     14.01 o 
   8   3   9       13.31       13.02      3.92 o 
   9   3   9        2.16       -1.55      2.54 o 
  10   3   9        3.65       -2.30      3.26 o 
  11   3   9       21.25       26.38      4.80 o 
 -13   4   9        4.33        7.23      3.16 o 
 -12   4   9        5.94        2.58      2.73 o 
 -11   4   9        0.04       -2.86      1.91 o 
 -10   4   9      313.92      327.38      8.01 o 
  -9   4   9       12.29       12.94      2.41 o 
  -8   4   9       65.68       69.66      3.27 o 
  -7   4   9       88.66       87.34      3.36 o 
  -6   4   9      243.18      253.91      5.34 o 
  -5   4   9       13.20       15.90      1.41 o 
  -4   4   9      175.70      185.85      3.62 o 
  -3   4   9        0.00        0.22      0.82 o 
  -2   4   9      535.35      580.14      7.75 o 
  -1   4   9       30.46       34.63      2.09 o 
   0   4   9        4.77        4.33      1.11 o 
   1   4   9        8.77        8.40      1.22 o 
   2   4   9      448.68      463.70      8.97 o 
   3   4   9        5.54        4.40      1.56 o 
   4   4   9      111.39      117.61      4.79 o 
   5   4   9      162.60      174.85      6.15 o 
   6   4   9      315.73      301.27      8.67 o 
   7   4   9       27.78       27.22      4.19 o 
   8   4   9       21.56       22.37      3.88 o 
   9   4   9       13.33       15.71      5.08 o 
  10   4   9       34.56       26.03      4.59 o 
 -12   5   9       17.73       18.32      3.65 o 
 -11   5   9        2.64       -2.60      2.43 o 
 -10   5   9        0.54        0.70      2.25 o 
  -9   5   9       27.48       29.13      2.98 o 
  -8   5   9      447.40      480.98     10.11 o 
  -7   5   9      185.24      190.42      5.68 o 
  -6   5   9       33.47       39.23      3.16 o 
  -5   5   9        2.43       -0.50      1.27 o 
  -4   5   9      347.09      376.65      7.05 o 
  -3   5   9       46.66       41.99      2.31 o 
  -2   5   9       21.22       24.38      3.01 o 
  -1   5   9       19.69       13.16      2.58 o 
   0   5   9      385.53      385.00      9.88 o 
   1   5   9       82.85       72.16      3.88 o 
   2   5   9       10.70        9.81      2.33 o 
   3   5   9       81.02       73.52      4.41 o 
   4   5   9      394.04      369.53     10.53 o 
   5   5   9        0.51        0.70      2.50 o 
   6   5   9       98.39       92.53      5.74 o 
   7   5   9       52.97       50.03      4.89 o 
   8   5   9       51.53       45.86      5.09 o 
   9   5   9       23.77       29.65      4.66 o 
 -11   6   9        4.44        6.55      2.98 o 
 -10   6   9        4.97        7.87      2.70 o 
  -9   6   9       67.65       75.69      6.29 o 
  -8   6   9       10.62        8.57      2.62 o 
  -7   6   9       38.05       42.89      3.45 o 
  -6   6   9       33.52       34.82      3.74 o 
  -5   6   9       10.97       16.03      2.33 o 
  -4   6   9       37.18       34.16      2.81 o 
  -3   6   9        2.33        4.49      1.88 o 
  -2   6   9      300.81      302.83      7.58 o 
  -1   6   9       21.46       14.64      2.60 o 
   0   6   9        3.30        0.28      1.93 o 
   1   6   9        8.21        6.26      3.06 o 
   2   6   9       32.79       29.14      3.91 o 
   3   6   9       21.56       15.76      2.95 o 
   4   6   9        9.96       11.17      2.90 o 
   5   6   9      132.82      145.53      8.94 o 
   6   6   9        9.58       10.56      3.77 o 
   7   6   9        1.60        7.01      3.18 o 
  -8   7   9        3.35        5.07      2.26 o 
  -7   7   9        1.41        4.39      2.60 o 
  -6   7   9       11.89       11.63      2.87 o 
  -5   7   9        6.26        3.23      2.34 o 
  -4   7   9      132.96      134.86      5.91 o 
  -3   7   9        2.58        6.88      2.57 o 
  -2   7   9        0.87        0.23      2.02 o 
  -1   7   9       14.14       17.56      4.35 o 
   0   7   9       99.80      103.57      5.36 o 
   1   7   9        0.03        0.16      2.15 o 
   2   7   9       19.49       16.67      2.95 o 
   3   7   9        3.37        5.77      3.93 o 
   4   7   9        9.83        8.71      2.94 o 
   5   7   9        5.09        3.32      2.82 o 
  -4   8   9        1.30        3.26      2.52 o 
  -3   8   9        0.10        3.59      2.28 o 
  -2   8   9      103.45      112.72      5.52 o 
  -1   8   9        0.19        1.94      2.31 o 
   0   8   9        8.20        9.10      2.74 o 
   1   8   9        2.91        1.21      2.45 o 
 -14   0  10       15.40        9.09      3.90 o 
 -12   0  10      212.28      219.14      8.28 o 
 -10   0  10      357.07      353.67     10.80 o 
  -8   0  10        1.07        1.06      1.60 o 
  -6   0  10     1033.04     1095.11     19.34 o 
  -4   0  10       13.75       22.54      3.36 o 
  -2   0  10      768.72      800.08     18.47 o 
   0   0  10     1257.72     1242.93     23.65 o 
   2   0  10      892.45      857.46     17.85 o 
   4   0  10      244.08      234.96      7.89 o 
   6   0  10       99.57       91.17      5.53 o 
   8   0  10      124.05      141.06      7.23 o 
  10   0  10       81.32       81.92      6.69 o 
 -15   1  10        5.80        5.82      3.20 o 
 -14   1  10       22.10       20.61      4.48 o 
 -13   1  10        2.14        1.83      2.24 o 
 -12   1  10       20.92       15.77      2.57 o 
 -11   1  10      196.14      202.67      5.42 o 
 -10   1  10      127.26      128.60      4.17 o 
  -9   1  10       32.20       35.34      2.38 o 
  -8   1  10       47.08       40.70      2.35 o 
  -7   1  10      167.52      185.45      3.99 o 
  -6   1  10       46.65       41.13      2.45 o 
  -5   1  10      402.36      447.07      6.48 o 
  -4   1  10     1693.11     1719.92     18.49 o 
  -3   1  10       29.93       22.53      1.47 o 
  -2   1  10      120.16      119.62      3.04 o 
  -1   1  10     1036.32     1058.96     13.58 o 
   0   1  10      241.90      249.55      4.70 o 
   1   1  10      145.73      148.77      3.82 o 
   2   1  10      275.20      258.83      5.49 o 
   3   1  10      111.10       95.12      3.39 o 
   4   1  10        0.03        0.39      1.26 o 
   5   1  10        1.01       -1.23      1.34 o 
   6   1  10        0.07        0.49      2.30 o 
   7   1  10      338.37      348.70      7.85 o 
   8   1  10       91.89       87.88      4.71 o 
   9   1  10        0.52       -1.67      2.00 o 
  10   1  10        4.99        1.06      2.57 o 
  11   1  10       21.20       24.18      4.11 o 
 -15   2  10       10.81        7.32      3.28 o 
 -14   2  10       15.80        9.98      3.00 o 
 -13   2  10        7.71        6.00      2.78 o 
 -12   2  10        0.39       -1.45      2.21 o 
 -11   2  10      127.67      133.80      4.80 o 
 -10   2  10      155.92      148.61      4.41 o 
  -9   2  10      263.46      269.49      5.40 o 
  -8   2  10      157.68      160.19      3.83 o 
  -7   2  10        0.34       -1.21      0.94 o 
  -6   2  10        1.98        2.42      1.02 o 
  -5   2  10        0.64       -0.77      0.84 o 
  -4   2  10       10.81       15.14      1.26 o 
  -3   2  10       17.94       12.42      1.19 o 
  -2   2  10      237.82      222.75      4.89 o 
  -1   2  10       41.05       41.63      1.84 o 
   0   2  10      152.75      169.41      3.72 o 
   1   2  10        0.07       -0.32      0.94 o 
   2   2  10      145.59      153.74      4.04 o 
   3   2  10        0.92       -1.16      1.10 o 
   4   2  10       14.92       15.71      1.90 o 
   5   2  10      119.93      104.82      3.91 o 
   6   2  10       74.94       72.01      3.93 o 
   7   2  10       27.24       32.56      2.94 o 
   8   2  10      115.21      107.90      5.16 o 
   9   2  10      119.17      130.70      5.85 o 
  10   2  10        0.17        0.15      2.68 o 
  11   2  10        8.26        7.89      3.49 o 
 -14   3  10        5.31        3.88      3.87 o 
 -13   3  10        5.69        3.94      2.55 o 
 -12   3  10        0.03       -2.03      2.81 o 
 -11   3  10       49.75       46.18      3.68 o 
 -10   3  10       15.67       11.99      2.57 o 
  -9   3  10      281.55      293.28      7.34 o 
  -8   3  10      167.77      180.51      4.05 o 
  -7   3  10        3.67        3.19      1.13 o 
  -6   3  10       24.83       24.05      1.62 o 
  -5   3  10      151.69      139.85      3.10 o 
  -4   3  10      212.54      205.61      3.62 o 
  -3   3  10      202.96      213.01      4.14 o 
  -2   3  10        0.62        0.40      0.82 o 
  -1   3  10       61.55       72.32      2.28 o 
   0   3  10       66.61       69.08      2.31 o 
   1   3  10      195.00      192.51      4.13 o 
   2   3  10       85.18       86.51      2.87 o 
   3   3  10        2.67        1.52      1.22 o 
   4   3  10       63.51       60.91      2.95 o 
   5   3  10      273.74      271.28      6.30 o 
   6   3  10      164.81      155.39      5.36 o 
   7   3  10       61.21       61.28      4.58 o 
   8   3  10        9.36        7.18      2.92 o 
   9   3  10       53.80       55.32      4.92 o 
  10   3  10        0.21        4.78      4.38 o 
 -13   4  10       38.32       38.94      4.32 o 
 -12   4  10        5.18        9.17      2.88 o 
 -11   4  10       37.50       36.31      3.45 o 
 -10   4  10       31.65       33.07      4.03 o 
  -9   4  10      111.36      110.29      4.66 o 
  -8   4  10        0.00        1.74      2.03 o 
  -7   4  10        2.00       -0.59      1.47 o 
  -6   4  10        0.29        3.68      1.41 o 
  -5   4  10      274.86      281.58      4.86 o 
  -4   4  10       41.82       41.92      2.01 o 
  -3   4  10       43.56       45.14      2.20 o 
  -2   4  10       11.10       14.03      1.45 o 
  -1   4  10        0.15       -0.57      0.88 o 
   0   4  10       83.28       87.04      2.64 o 
   1   4  10      329.58      363.79      6.67 o 
   2   4  10       13.40       16.31      1.79 o 
   3   4  10       39.26       41.42      2.49 o 
   4   4  10        1.08       -0.66      1.81 o 
   5   4  10       10.78       11.84      2.54 o 
   6   4  10       97.36       94.23      5.86 o 
   7   4  10      210.01      204.50      8.55 o 
   8   4  10        4.90        5.85      3.22 o 
   9   4  10       53.00       63.15      6.08 o 
  10   4  10        1.08        4.39      3.63 o 
 -12   5  10       16.92       20.32      3.81 o 
 -11   5  10       13.62       18.17      4.11 o 
 -10   5  10        0.71        1.67      2.30 o 
  -9   5  10        7.30        5.41      2.93 o 
  -8   5  10       19.63       33.36      3.20 o 
  -7   5  10        0.00        2.59      2.10 o 
  -6   5  10       93.69       92.52      3.62 o 
  -5   5  10       89.06       82.26      3.57 o 
  -4   5  10       57.03       50.78      5.41 o 
  -3   5  10      276.69      266.54      5.73 o 
  -2   5  10       13.76       10.69      1.86 o 
  -1   5  10      340.93      348.63      7.56 o 
   0   5  10       25.77       17.14      2.60 o 
   1   5  10        7.18        7.41      2.25 o 
   2   5  10       33.82       33.77      4.38 o 
   3   5  10       68.32       67.85      4.55 o 
   4   5  10       64.21       60.94      4.65 o 
   5   5  10       46.69       51.10      4.60 o 
   6   5  10        7.56        7.72      3.41 o 
   7   5  10        0.83       -0.04      2.97 o 
   8   5  10        0.93        0.40      3.04 o 
   9   5  10       31.03       36.63      5.27 o 
 -11   6  10        4.88        6.99      3.08 o 
 -10   6  10        1.98       -1.21      2.59 o 
  -9   6  10        0.93        0.37      2.36 o 
  -8   6  10        3.21        4.88      2.42 o 
  -7   6  10        0.12        3.33      2.32 o 
  -6   6  10       35.66       37.91      4.49 o 
  -5   6  10      106.88      102.27      6.40 o 
  -4   6  10       23.91       27.35      7.33 o 
  -3   6  10      235.89      249.43      8.26 o 
  -2   6  10        7.41        4.01      2.45 o 
  -1   6  10       87.23       75.72      4.61 o 
   0   6  10       21.78       18.66      2.94 o 
   1   6  10      120.54      119.11      6.85 o 
   2   6  10       29.12       38.33      6.76 o 
   3   6  10        6.46        6.36      2.64 o 
   4   6  10        3.50        6.53      2.88 o 
   5   6  10        1.56       -0.90      2.45 o 
   6   6  10        0.13       -2.16      2.60 o 
   7   6  10       44.48       50.76      5.13 o 
  -8   7  10       38.71       44.60      4.61 o 
  -7   7  10        4.94        7.35      2.84 o 
  -6   7  10        1.31       -1.25      3.16 o 
  -5   7  10       29.05       29.76      3.48 o 
  -4   7  10       22.68       19.88      3.16 o 
  -3   7  10       79.08       90.21      5.47 o 
  -2   7  10        0.73        2.34      2.45 o 
  -1   7  10      106.33      115.62      5.92 o 
   0   7  10        7.28        7.37      2.73 o 
   1   7  10        8.48       10.23      2.83 o 
   2   7  10        0.26        4.06      2.55 o 
   3   7  10        2.02        1.66      2.49 o 
   4   7  10        0.60       -0.89      2.49 o 
   5   7  10        0.53        0.32      2.73 o 
  -3   8  10       16.93       21.04      3.35 o 
  -2   8  10        3.17        2.40      2.52 o 
  -1   8  10       29.94       28.09      3.86 o 
   0   8  10        8.24        5.87      2.81 o 
 -15   0  11        5.77        3.44      4.46 o 
 -13   0  11       43.51       39.62      4.52 o 
 -11   0  11       11.32        6.55      2.72 o 
  -9   0  11      251.47      260.98      8.07 o 
  -7   0  11      131.55      113.74      4.78 o 
  -5   0  11      119.46      121.70      4.54 o 
  -3   0  11      304.83      358.00      9.02 o 
  -1   0  11      276.33      276.52      8.16 o 
   1   0  11       40.80       41.87      5.53 o 
   3   0  11        8.23        3.30      2.01 o 
   5   0  11       26.89       22.18      3.28 o 
   7   0  11      178.75      193.15      8.24 o 
   9   0  11      190.28      211.98      9.39 o 
  11   0  11       24.68       24.53      6.03 o 
 -15   1  11       14.50        9.09      3.46 o 
 -14   1  11        0.46       -2.80      2.59 o 
 -13   1  11        2.14        0.50      2.14 o 
 -12   1  11       87.73       82.85      4.21 o 
 -11   1  11       14.11       10.70      2.21 o 
 -10   1  11        1.85        2.52      1.81 o 
  -9   1  11        1.97        4.08      1.62 o 
  -8   1  11      420.02      430.15      7.36 o 
  -7   1  11       54.26       63.47      2.91 o 
  -6   1  11       40.50       36.34      1.94 o 
  -5   1  11        0.59       -0.60      0.89 o 
  -4   1  11     1864.12     1947.86     20.84 o 
  -3   1  11     1058.05     1136.11     14.62 o 
  -2   1  11        2.34        4.87      1.22 o 
  -1   1  11     1580.86     1631.53     21.34 o 
   0   1  11       20.01       30.33      2.06 o 
   1   1  11       24.88       26.58      2.01 o 
   2   1  11      933.27      962.12     14.07 o 
   3   1  11       87.72       85.81      3.37 o 
   4   1  11      212.46      219.27      5.51 o 
   5   1  11       20.06       12.97      2.37 o 
   6   1  11        1.39       -0.61      1.53 o 
   7   1  11      178.99      191.40      5.84 o 
   8   1  11       21.10       16.97      3.12 o 
   9   1  11        5.35       10.43      2.99 o 
  10   1  11        6.95        7.70      2.88 o 
  11   1  11        8.84        2.15      3.11 o 
 -15   2  11        6.44        2.86      3.00 o 
 -14   2  11        0.55       -3.81      3.00 o 
 -13   2  11        7.96        3.33      2.62 o 
 -12   2  11       18.58       14.41      2.94 o 
 -11   2  11       41.20       43.94      3.19 o 
 -10   2  11       94.64      112.11      4.66 o 
  -9   2  11      112.07      103.05      3.46 o 
  -8   2  11       10.21        6.65      1.50 o 
  -7   2  11        0.13        6.43      1.48 o 
  -6   2  11      336.37      325.84      5.44 o 
  -5   2  11      395.85      417.35      6.27 o 
  -4   2  11        3.79        1.51      0.93 o 
  -3   2  11      669.43      672.95      9.62 o 
  -2   2  11       16.09       20.74      1.52 o 
  -1   2  11       77.67       70.54      2.37 o 
   0   2  11      136.85      150.97      3.60 o 
   1   2  11      144.33      158.07      4.14 o 
   2   2  11       46.95       51.87      2.67 o 
   3   2  11        1.93        1.84      1.33 o 
   4   2  11      325.27      326.57      6.91 o 
   5   2  11        6.53        7.72      1.84 o 
   6   2  11       12.69        6.44      1.93 o 
   7   2  11      207.74      210.07      6.12 o 
   8   2  11       57.23       62.32      4.30 o 
   9   2  11        6.81        5.99      2.94 o 
  10   2  11        0.60       -1.36      3.26 o 
  11   2  11        0.36        0.79      3.13 o 
 -14   3  11        2.59       -0.78      2.70 o 
 -13   3  11       24.09       25.44      3.82 o 
 -12   3  11        2.15        3.05      2.30 o 
 -11   3  11        0.21       -0.35      2.17 o 
 -10   3  11        9.84       10.35      2.42 o 
  -9   3  11       49.87       48.78      3.53 o 
  -8   3  11       64.26       72.03      2.81 o 
  -7   3  11        0.45       -0.07      1.00 o 
  -6   3  11       17.71       18.36      1.52 o 
  -5   3  11        3.24        3.40      1.00 o 
  -4   3  11       88.65       96.04      2.53 o 
  -3   3  11       81.21       86.29      2.60 o 
  -2   3  11       30.38       31.03      1.84 o 
  -1   3  11       91.77      101.57      2.79 o 
   0   3  11       60.67       61.16      3.03 o 
   1   3  11      102.79      108.68      3.20 o 
   2   3  11       38.37       34.96      2.28 o 
   3   3  11        4.00        2.58      1.41 o 
   4   3  11        0.12        1.19      1.47 o 
   5   3  11        0.43       -0.29      2.15 o 
   6   3  11        0.95       -0.22      1.95 o 
   7   3  11       73.70       68.60      6.83 o 
   8   3  11        7.69        8.05      3.75 o 
   9   3  11        7.65        4.56      3.32 o 
  10   3  11        6.80        3.30      3.81 o 
 -13   4  11       30.90       36.34      4.36 o 
 -12   4  11        1.05       -0.11      2.56 o 
 -11   4  11       30.69       33.84      3.84 o 
 -10   4  11      170.14      185.30      6.11 o 
  -9   4  11       56.31       56.45      3.77 o 
  -8   4  11      123.22      124.97      4.69 o 
  -7   4  11       56.82       60.89      3.34 o 
  -6   4  11      157.13      170.73      5.02 o 
  -5   4  11      322.38      306.45      5.57 o 
  -4   4  11       34.11       31.87      1.81 o 
  -3   4  11       37.06       32.74      1.82 o 
  -2   4  11       23.04       23.22      1.92 o 
  -1   4  11      127.77      132.50      3.20 o 
   0   4  11       17.18       21.68      1.62 o 
   1   4  11       20.78       16.51      1.54 o 
   2   4  11      101.08      102.91      3.31 o 
   3   4  11      132.47      134.69      5.80 o 
   4   4  11        3.37        5.29      2.06 o 
   5   4  11       11.16       16.13      3.22 o 
   6   4  11       66.47       60.64      5.21 o 
   7   4  11        1.07        1.18      3.83 o 
   8   4  11        6.21        7.45      3.46 o 
   9   4  11        0.75       -2.87      3.14 o 
 -12   5  11        2.43        5.45      3.57 o 
 -11   5  11       31.07       31.65      4.48 o 
 -10   5  11        2.77        6.61      2.83 o 
  -9   5  11      192.04      210.78      6.81 o 
  -8   5  11      424.87      454.64     10.08 o 
  -7   5  11      397.40      401.60      9.07 o 
  -6   5  11      281.74      287.60      7.20 o 
  -5   5  11      183.76      161.15      5.74 o 
  -4   5  11       18.34       18.51      2.66 o 
  -3   5  11       68.53       67.77      4.31 o 
  -2   5  11        0.84       -2.48      1.66 o 
  -1   5  11      115.94      109.78      5.29 o 
   0   5  11      204.44      216.89      7.56 o 
   1   5  11       61.07       56.40      4.34 o 
   2   5  11        4.69        2.59      2.55 o 
   3   5  11      212.05      216.37      8.03 o 
   4   5  11      106.11      105.11      6.10 o 
   5   5  11        3.09        0.72      2.73 o 
   6   5  11       28.64       23.18      3.99 o 
   7   5  11       13.79        1.78      3.12 o 
   8   5  11       32.42       41.81      5.10 o 
 -10   6  11       16.57       26.45      3.74 o 
  -9   6  11       54.18       52.51      4.34 o 
  -8   6  11        0.91        2.89      3.64 o 
  -7   6  11      299.20      287.43      8.42 o 
  -6   6  11        0.63       -2.62      2.33 o 
  -5   6  11       32.38       34.96      3.84 o 
  -4   6  11       60.28       59.71      4.46 o 
  -3   6  11       51.33       52.72      4.15 o 
  -2   6  11      101.82      106.38      5.33 o 
  -1   6  11        0.26       -3.73      5.32 o 
   0   6  11        0.48        1.73      2.31 o 
   1   6  11       85.57       85.67      5.13 o 
   2   6  11       16.73       20.72      3.28 o 
   3   6  11       11.99       19.26      3.75 o 
   4   6  11        5.94       10.84      5.71 o 
   5   6  11       27.85       26.87      4.26 o 
   6   6  11        0.15       -1.37      2.81 o 
  -8   7  11        2.21        1.37      2.84 o 
  -7   7  11        3.44       -1.69      4.94 o 
  -6   7  11        3.04        3.15      3.90 o 
  -5   7  11        9.18        9.80      2.83 o 
  -4   7  11        4.53        8.62      2.90 o 
  -3   7  11       14.60       16.41      3.73 o 
  -2   7  11        7.85        7.04      2.57 o 
  -1   7  11        2.53       -0.98      2.39 o 
   0   7  11       53.08       46.26      4.22 o 
   1   7  11        0.93        0.65      3.70 o 
   2   7  11        2.35        4.88      2.66 o 
   3   7  11       25.08       44.79      6.62 o 
   4   7  11        1.94        0.19      3.11 o 
 -14   0  12        6.56        4.52      3.88 o 
 -12   0  12      199.63      213.33      8.30 o 
 -10   0  12      311.14      302.26      9.37 o 
  -8   0  12        0.06       -1.63      1.85 o 
  -6   0  12        1.02        0.64      1.64 o 
  -4   0  12     1660.50     1739.16     28.44 o 
  -2   0  12     2134.58     2264.46     40.68 o 
   0   0  12       58.68       52.16      3.67 o 
   2   0  12        9.69       12.76      6.36 o 
   4   0  12      547.54      600.39     14.97 o 
   6   0  12       62.26       69.81      9.15 o 
   8   0  12       64.19       69.25      6.95 o 
  10   0  12        4.45        1.96      3.39 o 
 -15   1  12       20.41       26.13      4.33 o 
 -14   1  12       25.26       16.56      3.37 o 
 -13   1  12        7.32        6.53      3.12 o 
 -12   1  12      156.74      153.12      5.42 o 
 -11   1  12        0.76       -0.97      1.76 o 
 -10   1  12      123.55      127.68      4.38 o 
  -9   1  12      359.18      350.18      6.84 o 
  -8   1  12       92.98       88.24      3.37 o 
  -7   1  12      474.54      479.50      8.55 o 
  -6   1  12      299.98      292.32      5.55 o 
  -5   1  12      159.68      140.13      3.57 o 
  -4   1  12       85.73      109.99      3.14 o 
  -3   1  12        7.02        4.17      1.28 o 
  -2   1  12      156.97      167.44      4.22 o 
  -1   1  12      522.52      495.95      8.37 o 
   0   1  12      262.97      304.89      6.16 o 
   1   1  12        3.06        2.77      1.39 o 
   2   1  12       77.04       85.79      3.38 o 
   3   1  12      147.31      147.16      4.49 o 
   4   1  12       71.61       74.70      3.56 o 
   5   1  12       11.91        9.81      2.06 o 
   6   1  12       41.96       40.41      3.17 o 
   7   1  12       76.68       75.53      4.16 o 
   8   1  12        0.51       -2.42      2.51 o 
   9   1  12      127.78      140.50      6.96 o 
  10   1  12        0.97        4.23      2.90 o 
 -14   2  12        5.41        5.43      3.43 o 
 -13   2  12        1.00       -1.49      2.37 o 
 -12   2  12       19.46       21.74      3.24 o 
 -11   2  12        0.00        0.74      1.91 o 
 -10   2  12      407.04      434.44      8.64 o 
  -9   2  12        6.76        6.65      2.29 o 
  -8   2  12       59.99       58.99      2.74 o 
  -7   2  12     1069.88     1104.69     13.54 o 
  -6   2  12       69.88       82.80      2.80 o 
  -5   2  12      457.88      459.02      6.82 o 
  -4   2  12        0.74       -0.31      0.94 o 
  -3   2  12      160.75      177.18      4.08 o 
  -2   2  12      242.62      241.24      5.66 o 
  -1   2  12        6.94        9.65      1.38 o 
   0   2  12       50.19       48.97      2.55 o 
   1   2  12      681.43      649.55     10.52 o 
   2   2  12       39.03       47.80      2.74 o 
   3   2  12      120.03      124.96      4.30 o 
   4   2  12        0.61        1.65      1.50 o 
   5   2  12      104.67      116.55      4.47 o 
   6   2  12        2.84        4.13      1.96 o 
   7   2  12        2.37        1.49      2.04 o 
   8   2  12       51.51       55.72      3.86 o 
   9   2  12       21.69       23.91      3.97 o 
  10   2  12       27.09       27.27      4.43 o 
 -14   3  12        4.93        4.19      3.01 o 
 -13   3  12        4.75        5.19      2.79 o 
 -12   3  12        0.36        1.97      2.48 o 
 -11   3  12       16.35       21.60      4.24 o 
 -10   3  12      103.41      113.90      5.04 o 
  -9   3  12       13.12        9.91      3.08 o 
  -8   3  12     1000.17     1036.51     14.84 o 
  -7   3  12        3.55        2.61      1.29 o 
  -6   3  12      147.39      146.45      3.52 o 
  -5   3  12        0.00       -1.35      0.90 o 
  -4   3  12       76.59       79.35      2.77 o 
  -3   3  12       84.28       92.61      3.16 o 
  -2   3  12      111.54      111.75      3.07 o 
  -1   3  12        1.34        2.93      1.01 o 
   0   3  12        0.01        0.37      1.03 o 
   1   3  12        3.30        2.15      1.34 o 
   2   3  12       48.89       45.60      2.72 o 
   3   3  12      115.61      128.00      4.16 o 
   4   3  12       68.59       63.37      3.36 o 
   5   3  12      175.98      173.22      5.34 o 
   6   3  12        0.76       -0.24      2.08 o 
   7   3  12       48.25       51.56      4.54 o 
   8   3  12       11.60       12.86      3.43 o 
   9   3  12        0.40        0.03      5.32 o 
  10   3  12        4.65        6.56      5.96 o 
 -13   4  12        1.23       -2.02      3.05 o 
 -12   4  12       10.32       12.36      3.13 o 
 -11   4  12       15.85       12.36      3.14 o 
 -10   4  12       98.40       98.40      5.02 o 
  -9   4  12       17.47       15.48      3.03 o 
  -8   4  12      271.09      284.21     10.32 o 
  -7   4  12      193.74      211.33      5.94 o 
  -6   4  12      645.35      651.27     11.30 o 
  -5   4  12       77.86       79.56      4.06 o 
  -4   4  12        0.03        0.23      1.17 o 
  -3   4  12      105.75      103.64      3.30 o 
  -2   4  12       75.92       81.80      2.63 o 
  -1   4  12      114.84      121.23      3.19 o 
   0   4  12      147.30      140.78      4.14 o 
   1   4  12        3.34        4.07      1.41 o 
   2   4  12      136.58      136.99      4.20 o 
   3   4  12       31.28       29.02      3.09 o 
   4   4  12        2.28        0.18      2.49 o 
   5   4  12       55.03       64.34      5.19 o 
   6   4  12      105.27       94.78      6.43 o 
   7   4  12       21.76       24.24      4.25 o 
   8   4  12        3.11        2.67      3.36 o 
   9   4  12       10.46        6.63      3.93 o 
 -12   5  12      102.67      122.57      7.15 o 
 -11   5  12       10.38       14.35      3.56 o 
 -10   5  12       20.07       19.67      3.74 o 
  -9   5  12       47.72       63.89      4.88 o 
  -8   5  12       94.15      101.51      4.91 o 
  -7   5  12       32.41       31.65      3.20 o 
  -6   5  12       69.63       69.98      5.18 o 
  -5   5  12        0.29        6.06      2.86 o 
  -4   5  12      393.41      385.24     10.98 o 
  -3   5  12        0.70       -0.06      2.22 o 
  -2   5  12      132.28      119.94      5.74 o 
  -1   5  12       49.12       46.74      4.01 o 
   0   5  12      386.36      373.54     10.69 o 
   1   5  12       64.83       66.13      4.73 o 
   2   5  12      136.56      135.61      6.41 o 
   3   5  12       20.37       22.59      3.70 o 
   4   5  12       90.21       94.82      6.08 o 
   5   5  12       14.07       12.76      3.22 o 
   6   5  12       17.32       16.47      3.97 o 
   7   5  12       14.95       14.86      5.38 o 
 -10   6  12       31.75       37.96      4.36 o 
  -9   6  12        0.15        0.62      2.53 o 
  -8   6  12       17.08       24.57      3.41 o 
  -7   6  12       13.25       20.71      3.94 o 
  -6   6  12        0.31        0.05      4.13 o 
  -5   6  12       11.90       12.74      5.58 o 
  -4   6  12       50.82       49.90      4.40 o 
  -3   6  12        2.23        5.46      4.83 o 
  -2   6  12      245.48      245.47      8.48 o 
  -1   6  12        2.39       -0.97      2.20 o 
   0   6  12       37.43       32.53      3.77 o 
   1   6  12        0.02        2.34      2.39 o 
   2   6  12       43.16       35.65      4.11 o 
   3   6  12        2.85       -0.72      2.59 o 
   4   6  12       37.37       39.69      4.55 o 
   5   6  12       15.10       12.50      8.11 o 
   6   6  12        6.53        6.67      5.03 o 
  -7   7  12        9.42        7.34      3.09 o 
  -6   7  12       19.04       26.46      3.80 o 
  -5   7  12        2.60        4.96      2.65 o 
  -4   7  12       14.95       19.13      3.44 o 
  -3   7  12        0.01        0.33      3.93 o 
  -2   7  12        4.74        0.50      2.52 o 
  -1   7  12       18.05       16.76      3.23 o 
   0   7  12        0.24        1.91      2.39 o 
   1   7  12        1.01       -3.21      2.31 o 
   2   7  12        1.76        0.54      2.55 o 
   3   7  12        0.10        6.16      3.38 o 
 -15   0  13       34.67       40.27      7.71 o 
 -13   0  13       26.72       31.37      5.10 o 
 -11   0  13        4.41       -0.69      2.63 o 
  -9   0  13      305.95      344.16      9.81 o 
  -7   0  13      496.19      507.14     12.29 o 
  -5   0  13       45.63       42.40      3.27 o 
  -3   0  13      354.92      339.72      9.48 o 
  -1   0  13       84.59       84.02     10.42 o 
   1   0  13       42.78       43.18      3.61 o 
   3   0  13       13.27        6.94      2.46 o 
   5   0  13        7.46        4.60      3.95 o 
   7   0  13      453.03      490.75     14.63 o 
   9   0  13      108.62      102.99     10.06 o 
 -15   1  13        2.32       -1.83      3.67 o 
 -14   1  13        0.40       -0.45      2.59 o 
 -13   1  13        1.68        4.80      2.55 o 
 -12   1  13      139.14      152.29      5.51 o 
 -11   1  13       13.07        8.77      2.19 o 
 -10   1  13       21.77       25.83      2.58 o 
  -9   1  13      296.16      328.86      6.71 o 
  -8   1  13       56.40       60.24      3.02 o 
  -7   1  13       54.24       47.82      2.66 o 
  -6   1  13       10.47        9.26      1.53 o 
  -5   1  13       84.46       82.22      2.99 o 
  -4   1  13      603.99      650.21      9.33 o 
  -3   1  13        7.02        6.31      1.49 o 
  -2   1  13      537.24      552.73      9.35 o 
  -1   1  13       34.36       36.57      2.35 o 
   0   1  13      285.50      311.05      6.78 o 
   1   1  13       84.61       76.67      3.29 o 
   2   1  13      903.46      904.97     13.99 o 
   3   1  13      116.44      114.62      4.16 o 
   4   1  13      276.15      276.82      7.34 o 
   5   1  13       17.26       19.33      2.50 o 
   6   1  13       20.99       20.42      2.75 o 
   7   1  13      171.93      154.33      7.49 o 
   8   1  13       22.84       24.80      4.07 o 
   9   1  13       94.78      107.16      5.37 o 
  10   1  13       43.66       44.03      4.60 o 
 -14   2  13       17.67       15.38      3.38 o 
 -13   2  13        4.47        3.93      2.82 o 
 -12   2  13       45.27       44.98      4.08 o 
 -11   2  13       65.50       60.15      5.15 o 
 -10   2  13       55.68       49.67      3.43 o 
  -9   2  13       15.17       10.63      2.01 o 
  -8   2  13       21.16       23.84      2.15 o 
  -7   2  13      195.87      202.38      4.55 o 
  -6   2  13       22.72       16.29      1.73 o 
  -5   2  13        7.44       10.22      1.41 o 
  -4   2  13      233.79      255.73      5.28 o 
  -3   2  13        1.74        1.14      1.25 o 
  -2   2  13      255.05      259.84      5.31 o 
  -1   2  13      216.79      205.23      4.93 o 
   0   2  13      275.79      299.92      6.30 o 
   1   2  13      143.72      145.66      4.37 o 
   2   2  13      257.43      259.26      6.06 o 
   3   2  13       76.24       75.92      3.55 o 
   4   2  13      274.56      279.54      6.68 o 
   5   2  13      301.22      289.58      7.19 o 
   6   2  13        0.27        0.23      1.96 o 
   7   2  13       34.65       27.65      3.31 o 
   8   2  13       82.19       88.26      4.72 o 
   9   2  13       13.07        5.21      3.75 o 
  10   2  13        0.35       -1.58      3.11 o 
 -14   3  13        1.08        9.58      3.09 o 
 -13   3  13        3.50        2.07      2.80 o 
 -12   3  13        0.08        1.70      3.09 o 
 -11   3  13       23.25       21.83      3.17 o 
 -10   3  13       12.70       13.36      2.67 o 
  -9   3  13        3.95        5.24      2.20 o 
  -8   3  13       36.90       42.33      3.37 o 
  -7   3  13      193.94      196.83      4.70 o 
  -6   3  13       48.12       61.57      2.55 o 
  -5   3  13       33.32       29.85      1.92 o 
  -4   3  13       86.79       83.46      3.01 o 
  -3   3  13       16.42       17.77      1.79 o 
  -2   3  13        0.35        0.84      1.13 o 
  -1   3  13       40.88       39.39      2.15 o 
   0   3  13       26.34       25.49      1.87 o 
   1   3  13      125.10      114.20      3.90 o 
   2   3  13        7.53        6.22      1.70 o 
   3   3  13      311.14      303.90      6.91 o 
   4   3  13        3.51        5.44      1.91 o 
   5   3  13        6.63        6.80      2.07 o 
   6   3  13        0.21        0.11      1.98 o 
   7   3  13        4.29        3.71      2.76 o 
   8   3  13        8.45        8.58      3.68 o 
   9   3  13       12.38        8.81      4.01 o 
 -13   4  13       49.27       53.58      5.01 o 
 -12   4  13        5.03        4.81      2.96 o 
 -11   4  13        1.53        3.48      2.68 o 
 -10   4  13        6.06        0.77      2.59 o 
  -9   4  13       22.54       16.39      2.83 o 
  -8   4  13      160.85      176.40      5.74 o 
  -7   4  13       10.28       22.00      2.67 o 
  -6   4  13       19.66       25.37      2.60 o 
  -5   4  13       47.85       42.61      3.53 o 
  -4   4  13        8.49        6.72      1.83 o 
  -3   4  13      144.12      133.60      4.25 o 
  -2   4  13       11.97        9.03      1.47 o 
  -1   4  13        0.24       -0.55      1.21 o 
   0   4  13      165.49      148.03      4.23 o 
   1   4  13      232.74      227.63      5.53 o 
   2   4  13       19.36       20.58      2.85 o 
   3   4  13        0.00       -1.89      1.99 o 
   4   4  13        0.01        0.04      2.52 o 
   5   4  13      119.02      134.47      7.30 o 
   6   4  13        0.01        6.08      3.54 o 
   7   4  13        4.33        5.02      3.55 o 
   8   4  13        2.08       -0.61      3.30 o 
 -11   5  13       69.39       69.34      5.56 o 
 -10   5  13        8.44        4.47      3.14 o 
  -9   5  13      206.19      217.89      8.05 o 
  -8   5  13      212.85      229.02      8.10 o 
  -7   5  13        5.96        5.02      2.69 o 
  -6   5  13      172.40      179.00      7.80 o 
  -5   5  13      428.46      405.72     11.87 o 
  -4   5  13       11.44       12.02      3.09 o 
  -3   5  13       19.11       19.49      3.21 o 
  -2   5  13       83.76       76.43      5.05 o 
  -1   5  13      260.29      250.73     15.15 o 
   0   5  13       29.82       38.55      4.05 o 
   1   5  13       25.94       26.24      3.77 o 
   2   5  13        0.64        3.26      3.33 o 
   3   5  13      287.40      287.09      9.94 o 
   4   5  13        0.42        1.99      2.89 o 
   5   5  13        7.72       10.37      3.43 o 
   6   5  13        4.05        4.71      3.34 o 
   7   5  13       48.00       52.97      7.55 o 
 -10   6  13       19.65       19.44      5.86 o 
  -9   6  13       16.67       14.71      3.34 o 
  -8   6  13        4.42        6.59      2.76 o 
  -7   6  13      390.48      422.57     13.80 o 
  -6   6  13        0.09       -2.36      2.78 o 
  -5   6  13        4.62        1.67      2.86 o 
  -4   6  13        0.12        0.49      2.39 o 
  -3   6  13       46.07       48.45      4.46 o 
  -2   6  13       38.38       32.78      4.86 o 
  -1   6  13       90.84       89.34      6.35 o 
   0   6  13        0.71       -0.67      2.49 o 
   1   6  13       67.35       67.44      5.13 o 
   2   6  13        2.02        2.49      2.71 o 
   3   6  13        2.85        1.33      2.81 o 
   4   6  13       10.48       20.37      3.93 o 
   5   6  13       18.53       20.89      4.10 o 
  -7   7  13        4.59        5.64      3.25 o 
  -6   7  13       13.28       14.23      3.95 o 
  -5   7  13        1.00        1.88      2.72 o 
  -4   7  13       29.44       27.64      4.34 o 
  -3   7  13       10.60       13.92      4.12 o 
  -2   7  13        0.10       -1.56      2.64 o 
  -1   7  13       14.91       13.51      3.43 o 
   0   7  13        6.05        6.64      4.26 o 
   1   7  13        6.44        5.74      3.09 o 
   2   7  13       21.64       21.73      3.87 o 
 -14   0  14       46.10       41.36      5.90 o 
 -12   0  14       35.54       42.52      4.81 o 
 -10   0  14      357.81      341.16     10.16 o 
  -8   0  14       73.15       76.05      7.25 o 
  -6   0  14      275.17      274.60      7.89 o 
  -4   0  14      201.23      201.78      7.18 o 
  -2   0  14        3.00       19.21      7.98 o 
   0   0  14      162.39      153.14      6.35 o 
   2   0  14      177.94      182.83      7.32 o 
   4   0  14      720.97      727.46     17.96 o 
   6   0  14       99.00       98.49      6.68 o 
   8   0  14       26.44       20.85      6.43 o 
 -14   1  14        0.03       -1.35      2.92 o 
 -13   1  14       17.93       19.47      3.01 o 
 -12   1  14        3.93        8.02      2.47 o 
 -11   1  14       93.24       88.90      4.04 o 
 -10   1  14       53.03       47.31      3.14 o 
  -9   1  14       38.56       37.68      2.80 o 
  -8   1  14      270.96      272.86      5.89 o 
  -7   1  14        8.15        7.34      1.62 o 
  -6   1  14        0.92        0.29      1.29 o 
  -5   1  14     1175.44     1224.71     15.55 o 
  -4   1  14      153.83      154.82      4.47 o 
  -3   1  14        4.15        1.92      1.36 o 
  -2   1  14        0.10       -0.29      1.26 o 
  -1   1  14      136.24      151.32      5.15 o 
   0   1  14      145.16      140.98      4.27 o 
   1   1  14        4.63        4.73      1.83 o 
   2   1  14      279.49      286.73      6.67 o 
   3   1  14        8.50        6.18      1.91 o 
   4   1  14       11.06       11.83      2.26 o 
   5   1  14       26.40       29.16      2.93 o 
   6   1  14      125.70      116.52      5.05 o 
   7   1  14       20.32       20.87      3.01 o 
   8   1  14       23.29       26.04      3.32 o 
   9   1  14      126.04      144.54      6.20 o 
 -14   2  14        0.02        2.13      3.71 o 
 -13   2  14       28.83       38.94      4.13 o 
 -12   2  14        6.05       10.26      3.09 o 
 -11   2  14      103.22      107.27      5.81 o 
 -10   2  14       32.69       31.67      2.93 o 
  -9   2  14        3.40        0.79      1.70 o 
  -8   2  14       33.21       29.68      2.44 o 
  -7   2  14      103.00      116.39      3.84 o 
  -6   2  14      201.87      205.66      4.55 o 
  -5   2  14       23.31       20.07      1.78 o 
  -4   2  14       46.28       47.21      2.84 o 
  -3   2  14      269.17      280.26      6.12 o 
  -2   2  14       57.92       54.63      2.84 o 
  -1   2  14      190.34      196.32      5.02 o 
   0   2  14       77.73       78.76      3.93 o 
   1   2  14        3.85        6.39      1.62 o 
   2   2  14      247.72      243.56      6.03 o 
   3   2  14        2.50        2.08      1.60 o 
   4   2  14       78.42       79.09      3.93 o 
   5   2  14        5.06        1.75      1.98 o 
   6   2  14        1.01        0.81      2.43 o 
   7   2  14       13.10        9.13      2.49 o 
   8   2  14       16.46       13.63      3.12 o 
   9   2  14        5.98        4.74      3.54 o 
 -13   3  14        0.74        4.04      2.89 o 
 -12   3  14       12.81       10.20      2.97 o 
 -11   3  14        6.98        3.41      2.49 o 
 -10   3  14       61.75       72.26      4.43 o 
  -9   3  14      190.65      200.00      6.41 o 
  -8   3  14      129.73      133.87      5.21 o 
  -7   3  14        0.82       -1.99      1.55 o 
  -6   3  14      527.86      526.09      8.44 o 
  -5   3  14        1.56        1.45      1.34 o 
  -4   3  14       53.89       47.18      2.62 o 
  -3   3  14       23.59       20.84      2.24 o 
  -2   3  14      523.95      503.97      8.37 o 
  -1   3  14        6.30        4.29      1.41 o 
   0   3  14       70.26       74.09      3.93 o 
   1   3  14       71.44       75.56      4.12 o 
   2   3  14        4.77        3.28      1.63 o 
   3   3  14        3.95        2.68      1.78 o 
   4   3  14       43.30       36.76      3.10 o 
   5   3  14       25.35       25.94      3.14 o 
   6   3  14        4.02        3.67      3.19 o 
   7   3  14       18.52       17.52      5.74 o 
   8   3  14        0.03       -0.62      3.44 o 
 -12   4  14        6.19        3.04      3.00 o 
 -11   4  14        9.35        9.56      3.04 o 
 -10   4  14        4.48        2.26      2.54 o 
  -9   4  14        4.29        1.43      2.58 o 
  -8   4  14        4.60        2.18      2.16 o 
  -7   4  14      208.69      214.70      6.26 o 
  -6   4  14       15.67       15.00      2.73 o 
  -5   4  14       30.50       25.47      3.49 o 
  -4   4  14       52.16       50.33      3.70 o 
  -3   4  14        0.42       -1.99      1.70 o 
  -2   4  14       63.50       65.13      3.35 o 
  -1   4  14        4.50        5.37      1.72 o 
   0   4  14       66.41       75.06      3.62 o 
   1   4  14        3.24        0.78      2.59 o 
   2   4  14       61.22       57.69      5.47 o 
   3   4  14       29.97       25.38      3.75 o 
   4   4  14       45.22       39.18      4.41 o 
   5   4  14       14.53       17.89      3.82 o 
   6   4  14        1.21        3.44      3.30 o 
   7   4  14        0.28        0.52      3.46 o 
 -11   5  14       12.11       14.33      3.69 o 
 -10   5  14        7.62        4.43      3.09 o 
  -9   5  14       10.59        5.74      3.10 o 
  -8   5  14       30.99       34.39      4.58 o 
  -7   5  14      120.10      109.44      6.73 o 
  -6   5  14        3.91        0.06      2.86 o 
  -5   5  14       24.06       24.95      3.90 o 
  -4   5  14       30.02       23.41      3.96 o 
  -3   5  14        0.13       -1.74      2.32 o 
  -2   5  14      104.29       89.61      5.63 o 
  -1   5  14       71.57       58.85      5.38 o 
   0   5  14      199.79      210.32      8.11 o 
   1   5  14        8.37        4.23      3.04 o 
   2   5  14      101.14      100.75      7.94 o 
   3   5  14       20.27       12.88      3.48 o 
   4   5  14        1.40       -0.82      3.66 o 
   5   5  14       14.18       17.92      3.94 o 
   6   5  14      127.55      145.42      8.29 o 
  -9   6  14        0.93        4.05      3.85 o 
  -8   6  14       14.84       17.67      3.94 o 
  -7   6  14       19.07       15.76      5.10 o 
  -6   6  14        0.23        3.07      3.29 o 
  -5   6  14      142.39      161.14      9.90 o 
  -4   6  14        0.03        0.50      2.61 o 
  -3   6  14       32.38       23.06      3.77 o 
  -2   6  14       51.99       51.67      4.76 o 
  -1   6  14       23.92       28.40      4.36 o 
   0   6  14       89.65       77.52      5.47 o 
   1   6  14        0.44       -0.53      2.64 o 
   2   6  14       33.98       34.66      4.55 o 
   3   6  14        4.71        3.75      3.04 o 
   4   6  14       81.97       95.04      6.67 o 
  -6   7  14       53.18       48.54      6.31 o 
  -5   7  14       40.58       41.97      4.69 o 
  -4   7  14       16.64       11.54      3.40 o 
  -3   7  14        3.20        7.26      3.18 o 
  -2   7  14        0.00        1.02      2.69 o 
  -1   7  14        3.62        2.56      3.74 o 
   0   7  14        0.03        1.26      3.45 o 
   1   7  14        1.96        2.88      2.88 o 
 -13   0  15        3.50        8.15      4.02 o 
 -11   0  15      676.86      723.06     24.64 o 
  -9   0  15       71.95       74.53      6.41 o 
  -7   0  15        3.50        0.07      2.16 o 
  -5   0  15      133.62      124.83      7.92 o 
  -3   0  15      116.98      116.13      5.62 o 
  -1   0  15      688.64      616.57     14.91 o 
   1   0  15      214.09      208.64      8.02 o 
   3   0  15       67.75       62.00      5.21 o 
   5   0  15       18.04       14.77      3.88 o 
   7   0  15       18.69       14.04      4.19 o 
   9   0  15       37.52       43.42      5.76 o 
 -14   1  15        3.06        8.66      3.46 o 
 -13   1  15       31.79       28.09      3.88 o 
 -12   1  15       48.85       57.22      3.98 o 
 -11   1  15       28.96       34.62      3.32 o 
 -10   1  15       55.68       57.38      3.47 o 
  -9   1  15      457.11      489.97      8.79 o 
  -8   1  15      110.34      111.30      5.37 o 
  -7   1  15      477.52      493.55      8.42 o 
  -6   1  15       46.61       41.42      2.62 o 
  -5   1  15      315.50      318.63      6.27 o 
  -4   1  15      170.64      156.50      4.67 o 
  -3   1  15        6.77        3.17      1.62 o 
  -2   1  15      395.41      380.57      7.64 o 
  -1   1  15        0.65        0.21      1.41 o 
   0   1  15      175.51      175.34      4.98 o 
   1   1  15      192.74      184.05      5.46 o 
   2   1  15        0.05       -0.37      1.61 o 
   3   1  15      204.50      209.02      5.90 o 
   4   1  15       54.07       56.32      3.65 o 
   5   1  15        1.44        0.33      2.02 o 
   6   1  15       73.27       74.32      4.43 o 
   7   1  15        0.01       -1.25      2.18 o 
   8   1  15        1.30        3.15      2.84 o 
   9   1  15       28.27       29.43      3.76 o 
 -14   2  15        4.18        8.45      3.27 o 
 -13   2  15      121.79      130.93      6.41 o 
 -12   2  15        8.27        5.61      2.84 o 
 -11   2  15       50.78       47.65      4.19 o 
 -10   2  15      122.15      131.09      5.50 o 
  -9   2  15        5.13        6.89      2.11 o 
  -8   2  15        1.45        1.82      1.65 o 
  -7   2  15      131.71      137.50      4.20 o 
  -6   2  15       92.78       95.83      3.53 o 
  -5   2  15      391.35      406.65     10.10 o 
  -4   2  15       62.99       63.30      3.25 o 
  -3   2  15       27.84       31.04      2.49 o 
  -2   2  15      181.06      172.99      5.62 o 
  -1   2  15        0.89        1.66      1.45 o 
   0   2  15        1.43       -0.62      1.47 o 
   1   2  15       17.35       17.52      2.47 o 
   2   2  15       21.98       21.87      2.49 o 
   3   2  15        5.22        3.81      1.85 o 
   4   2  15        1.22        1.54      1.86 o 
   5   2  15       34.87       35.73      3.32 o 
   6   2  15      109.30      113.62      8.37 o 
   7   2  15        0.14        0.51      2.22 o 
   8   2  15        3.76        3.23      4.37 o 
 -13   3  15        1.68        1.31      2.94 o 
 -12   3  15        0.73        1.47      2.78 o 
 -11   3  15       51.55       60.99      4.49 o 
 -10   3  15        2.01        3.25      2.47 o 
  -9   3  15      255.22      265.50      7.44 o 
  -8   3  15       31.58       32.34      3.30 o 
  -7   3  15       77.01       82.31      3.65 o 
  -6   3  15        0.70        0.57      1.60 o 
  -5   3  15      277.45      271.52      6.31 o 
  -4   3  15      132.81      117.27      4.02 o 
  -3   3  15        0.61       -1.51      1.23 o 
  -2   3  15       34.90       38.93      2.67 o 
  -1   3  15        8.75        8.20      1.79 o 
   0   3  15        3.01        6.72      1.73 o 
   1   3  15       89.61       96.42      4.01 o 
   2   3  15      194.61      196.52      5.62 o 
   3   3  15      123.45      132.81      4.92 o 
   4   3  15       32.15       32.42      3.08 o 
   5   3  15       53.78       56.20      4.81 o 
   6   3  15        0.00        2.30      2.62 o 
   7   3  15        0.14       -1.27      3.63 o 
   8   3  15        2.21        1.62      4.33 o 
 -12   4  15       13.50       11.62      3.43 o 
 -11   4  15       18.37       18.15      3.52 o 
 -10   4  15        9.05        6.52      2.72 o 
  -9   4  15        5.85        5.98      2.69 o 
  -8   4  15      136.95      135.73      5.79 o 
  -7   4  15      186.87      185.08      5.87 o 
  -6   4  15        4.66       -1.77      2.29 o 
  -5   4  15        0.68       -2.23      2.02 o 
  -4   4  15        0.50       -2.44      2.36 o 
  -3   4  15      105.62      113.68      5.05 o 
  -2   4  15       34.92       40.78      3.55 o 
  -1   4  15       13.24       10.59      2.42 o 
   0   4  15      102.66       93.26      4.12 o 
   1   4  15       34.00       36.18      3.52 o 
   2   4  15       18.09       16.15      2.89 o 
   3   4  15        4.37       -0.57      3.07 o 
   4   4  15        8.29       11.21      3.01 o 
   5   4  15        9.92        6.57      3.70 o 
   6   4  15       64.84       74.04      6.57 o 
   7   4  15       70.70       67.10      8.51 o 
 -11   5  15        0.01       -4.14      2.97 o 
 -10   5  15       16.58       15.28      5.56 o 
  -9   5  15       13.01       14.78      3.71 o 
  -8   5  15       25.82       27.43      3.89 o 
  -7   5  15        1.02       -2.57      3.15 o 
  -6   5  15      198.85      188.08      8.89 o 
  -5   5  15      229.49      247.12      9.39 o 
  -4   5  15        1.87       -0.04      2.64 o 
  -3   5  15        0.01        2.18      2.98 o 
  -2   5  15       15.04       13.13      3.28 o 
  -1   5  15       51.37       49.75      4.73 o 
   0   5  15        1.72        4.79      2.88 o 
   1   5  15        5.07       10.37      3.28 o 
   2   5  15       25.82       32.61      4.51 o 
   3   5  15        6.15        2.72      3.12 o 
   4   5  15       67.91       77.95      6.25 o 
   5   5  15       22.78       19.73      4.40 o 
  -9   6  15        1.76       -1.51      3.28 o 
  -8   6  15        1.53       -0.80      3.18 o 
  -7   6  15      106.11      116.62      7.25 o 
  -6   6  15        4.95       -1.28      2.93 o 
  -5   6  15        0.59       -3.89      4.17 o 
  -4   6  15       15.42       15.52      3.52 o 
  -3   6  15       13.97       14.80      3.48 o 
  -2   6  15       22.53       20.73      3.73 o 
  -1   6  15        1.72       -0.28      2.60 o 
   0   6  15       25.11       31.73      4.27 o 
   1   6  15       10.12       15.91      3.87 o 
   2   6  15        2.05       -2.85      2.69 o 
   3   6  15        0.00       -2.39      2.73 o 
  -4   7  15        2.55        1.15      4.37 o 
  -3   7  15        8.98        6.46      3.18 o 
  -2   7  15        7.58        7.01      3.62 o 
  -1   7  15       26.00       27.69      6.92 o 
 -14   0  16        1.73       -1.71      5.34 o 
 -12   0  16      125.09      134.84      7.21 o 
 -10   0  16       67.31       81.19      5.65 o 
  -8   0  16      290.12      298.95     12.84 o 
  -6   0  16       14.09       11.58      2.64 o 
  -4   0  16      981.92      971.30     21.28 o 
  -2   0  16      242.58      215.67      7.95 o 
   0   0  16       52.96       51.87      4.51 o 
   2   0  16      363.36      363.69     11.42 o 
   4   0  16       79.84       73.83      6.04 o 
   6   0  16        4.24        4.89      3.51 o 
   8   0  16       80.00       64.20      6.74 o 
 -14   1  16        8.27        5.69      3.36 o 
 -13   1  16       41.77       56.55      4.86 o 
 -12   1  16       37.74       43.44      3.96 o 
 -11   1  16       12.15        8.93      2.61 o 
 -10   1  16      132.98      146.75      5.01 o 
  -9   1  16       76.72      103.53      4.23 o 
  -8   1  16       97.72       87.09      4.16 o 
  -7   1  16       14.63       18.14      2.20 o 
  -6   1  16      553.65      534.11      8.89 o 
  -5   1  16      703.89      695.49     11.92 o 
  -4   1  16       13.04       11.52      2.09 o 
  -3   1  16      404.47      403.21      8.15 o 
  -2   1  16        2.91        0.27      1.62 o 
  -1   1  16      252.48      251.29      6.17 o 
   0   1  16      493.09      475.66      9.24 o 
   1   1  16        6.66       11.08      2.13 o 
   2   1  16       57.54       52.21      3.42 o 
   3   1  16        0.18       -0.19      1.97 o 
   4   1  16        0.03       -2.74      1.83 o 
   5   1  16      102.85      112.82      5.92 o 
   6   1  16       58.17       57.40      5.47 o 
   7   1  16       12.72       15.42      3.01 o 
   8   1  16        1.11        0.69      2.53 o 
 -13   2  16        4.81        7.50      3.23 o 
 -12   2  16        2.58        4.21      2.79 o 
 -11   2  16       47.20       62.61      4.60 o 
 -10   2  16      227.05      246.23      6.64 o 
  -9   2  16       25.98       17.67      2.75 o 
  -8   2  16      269.86      263.02      6.11 o 
  -7   2  16      294.09      297.49      6.33 o 
  -6   2  16      136.14      133.32      4.16 o 
  -5   2  16       53.22       52.50      3.17 o 
  -4   2  16        0.43       -2.19      1.46 o 
  -3   2  16      661.26      647.47     11.16 o 
  -2   2  16       59.29       54.51      3.17 o 
  -1   2  16        2.46        1.17      1.54 o 
   0   2  16      120.10      104.27      4.12 o 
   1   2  16        0.36       -0.22      1.77 o 
   2   2  16       35.73       34.84      3.82 o 
   3   2  16       11.06       16.95      2.55 o 
   4   2  16      252.49      241.32      6.80 o 
   5   2  16        0.00       -0.79      2.07 o 
   6   2  16       16.56       17.63      3.58 o 
   7   2  16       14.89       17.79      3.34 o 
   8   2  16        1.03        0.83      2.83 o 
 -13   3  16        0.27        1.13      2.92 o 
 -12   3  16       90.62       86.02      5.40 o 
 -11   3  16       49.49       46.75      4.17 o 
 -10   3  16       40.18       34.11      3.65 o 
  -9   3  16        0.95        0.89      2.28 o 
  -8   3  16       71.87       68.88      4.37 o 
  -7   3  16       32.40       36.45      4.25 o 
  -6   3  16       12.92        8.44      2.17 o 
  -5   3  16      223.26      239.54      6.69 o 
  -4   3  16        0.24       -0.91      1.50 o 
  -3   3  16        3.93        1.91      1.55 o 
  -2   3  16       43.55       42.65      2.95 o 
  -1   3  16        0.57        0.73      1.47 o 
   0   3  16       16.19       20.72      2.43 o 
   1   3  16       36.81       41.81      3.07 o 
   2   3  16      472.48      461.68      9.38 o 
   3   3  16        0.02       -0.24      1.90 o 
   4   3  16        5.99        3.64      2.70 o 
   5   3  16        8.05       13.03      3.20 o 
   6   3  16       48.01       43.54      4.75 o 
   7   3  16        8.34       10.55      3.40 o 
 -12   4  16        1.15       -0.31      3.90 o 
 -11   4  16        0.66       -0.83      2.76 o 
 -10   4  16        8.03        6.70      2.93 o 
  -9   4  16        6.55        7.14      2.69 o 
  -8   4  16       44.38       41.97      3.89 o 
  -7   4  16        1.05        3.59      2.65 o 
  -6   4  16      109.24      103.46      5.60 o 
  -5   4  16       36.57       35.99      5.50 o 
  -4   4  16       62.99       64.96      4.43 o 
  -3   4  16       16.73       19.99      2.93 o 
  -2   4  16        0.49        0.86      2.12 o 
  -1   4  16       46.50       37.79      3.57 o 
   0   4  16       55.35       53.81      5.00 o 
   1   4  16       18.50       14.38      3.61 o 
   2   4  16       49.43       49.22      5.13 o 
   3   4  16       14.47       16.58      3.93 o 
   4   4  16       42.29       49.36      5.47 o 
   5   4  16       43.18       34.13      4.97 o 
   6   4  16        1.14        4.95      3.82 o 
 -10   5  16        0.95        0.59      3.09 o 
  -9   5  16        0.84       -2.17      2.79 o 
  -8   5  16       38.47       40.94      5.65 o 
  -7   5  16        4.75        5.82      3.74 o 
  -6   5  16        2.90        3.93      3.19 o 
  -5   5  16        0.25        1.21      2.93 o 
  -4   5  16       36.24       33.90      5.43 o 
  -3   5  16        2.30        2.79      3.22 o 
  -2   5  16      190.54      196.34      8.33 o 
  -1   5  16       59.24       60.21      5.27 o 
   0   5  16       20.19       20.80      3.83 o 
   1   5  16       67.54       66.22      5.68 o 
   2   5  16       30.47       38.37      4.98 o 
   3   5  16       36.91       36.65      7.45 o 
   4   5  16        8.08       10.34      3.78 o 
   5   5  16        1.25        1.69      3.43 o 
  -8   6  16        1.40        2.30      3.18 o 
  -7   6  16        4.81        2.23      3.68 o 
  -6   6  16        8.83        5.48      3.35 o 
  -5   6  16       22.35       29.59     10.82 o 
  -4   6  16        2.49        2.53      4.24 o 
  -3   6  16       45.71       53.83      5.30 o 
  -2   6  16        0.50       -0.21      2.88 o 
  -1   6  16       25.10       26.96      4.10 o 
   0   6  16      108.19      109.85      6.87 o 
   1   6  16        0.58        0.93      3.09 o 
   2   6  16        5.56       -0.98      2.94 o 
 -13   0  17      103.90      126.35      8.46 o 
 -11   0  17       67.60       49.08      5.07 o 
  -9   0  17      115.09       96.37      5.95 o 
  -7   0  17      635.69      644.22     14.72 o 
  -5   0  17      316.08      302.61     10.00 o 
  -3   0  17       74.51       72.80      5.24 o 
  -1   0  17       17.03       15.10      3.37 o 
   1   0  17     1133.83     1097.71     24.29 o 
   3   0  17      129.34      141.78      7.55 o 
   5   0  17      206.39      224.98     10.03 o 
   7   0  17        4.17        6.11      3.70 o 
 -14   1  17        0.82        1.23      3.37 o 
 -13   1  17       12.44        5.29      3.10 o 
 -12   1  17        6.79        5.34      2.94 o 
 -11   1  17       52.47       47.71      3.68 o 
 -10   1  17      356.96      358.17     10.41 o 
  -9   1  17      327.49      334.60      7.38 o 
  -8   1  17      256.17      258.08      6.24 o 
  -7   1  17        8.23        5.81      1.94 o 
  -6   1  17       29.61       29.16      2.58 o 
  -5   1  17        1.33       -1.94      1.67 o 
  -4   1  17      262.67      275.20      6.67 o 
  -3   1  17       38.55       47.10      3.26 o 
  -2   1  17       37.75       37.87      3.05 o 
  -1   1  17      370.33      359.27     11.00 o 
   0   1  17       24.10       25.52      2.75 o 
   1   1  17      154.41      145.79      5.19 o 
   2   1  17      341.39      334.37      8.00 o 
   3   1  17      402.16      422.07      9.35 o 
   4   1  17        2.58        4.74      2.40 o 
   5   1  17       78.52       75.99      4.57 o 
   6   1  17       23.43       30.49      3.44 o 
   7   1  17        1.64        0.05      3.12 o 
 -13   2  17        0.10        0.98      3.12 o 
 -12   2  17       11.60       11.08      3.27 o 
 -11   2  17       32.74       33.16      4.09 o 
 -10   2  17        1.01       -3.50      2.33 o 
  -9   2  17        5.11        0.80      2.13 o 
  -8   2  17      174.44      168.49      5.36 o 
  -7   2  17      111.26      105.79      4.01 o 
  -6   2  17       98.56       95.92      4.31 o 
  -5   2  17      344.63      358.11      7.85 o 
  -4   2  17      206.51      177.50      5.41 o 
  -3   2  17      305.71      299.28      6.97 o 
  -2   2  17        0.73       -0.88      1.68 o 
  -1   2  17        0.94        0.59      2.40 o 
   0   2  17      556.76      551.06     10.45 o 
   1   2  17      319.44      301.77      7.35 o 
   2   2  17        0.19       -1.30      2.22 o 
   3   2  17      165.90      170.71      5.76 o 
   4   2  17       39.31       47.85      3.89 o 
   5   2  17        0.71        1.41      2.28 o 
   6   2  17        0.11        0.81      2.30 o 
   7   2  17       31.30       35.85      4.19 o 
 -12   3  17        6.64        8.70      3.20 o 
 -11   3  17       32.37       32.10      3.97 o 
 -10   3  17        0.67       -3.31      2.21 o 
  -9   3  17       11.52        8.58      2.67 o 
  -8   3  17       33.67       31.65      3.41 o 
  -7   3  17       89.96       92.73      4.74 o 
  -6   3  17       70.15       73.08      4.19 o 
  -5   3  17      585.34      584.44     11.68 o 
  -4   3  17       18.45       18.08      2.78 o 
  -3   3  17      138.13      119.61      4.82 o 
  -2   3  17        3.85        6.44      1.97 o 
  -1   3  17      196.49      183.52      5.44 o 
   0   3  17        9.86        4.74      2.01 o 
   1   3  17        6.69        2.99      2.33 o 
   2   3  17       22.02       20.51      2.91 o 
   3   3  17       18.85       17.87      2.92 o 
   4   3  17       26.82       36.30      4.19 o 
   5   3  17      102.62      111.84      6.36 o 
   6   3  17        2.71        3.89      3.83 o 
 -11   4  17        6.91       10.25      3.29 o 
 -10   4  17        9.21        5.19      3.05 o 
  -9   4  17        5.70        6.58      2.76 o 
  -8   4  17        0.56        4.96      3.09 o 
  -7   4  17       24.68       25.44      3.71 o 
  -6   4  17       36.36       39.02      4.29 o 
  -5   4  17       75.96       62.10      4.72 o 
  -4   4  17       40.76       37.11      4.23 o 
  -3   4  17       74.63       65.58      8.29 o 
  -2   4  17       71.75       66.37      4.62 o 
  -1   4  17       73.60       66.31      5.58 o 
   0   4  17       22.03       30.82      4.37 o 
   1   4  17        5.96        3.22      3.04 o 
   2   4  17       40.85       38.46      6.00 o 
   3   4  17       16.13       13.67      3.93 o 
   4   4  17        0.01       -2.37      3.14 o 
   5   4  17        0.00       -1.74      3.33 o 
 -10   5  17        1.43        1.57      3.18 o 
  -9   5  17       11.53       12.08      3.49 o 
  -8   5  17       16.81       19.60      4.37 o 
  -7   5  17       10.42       16.75      4.02 o 
  -6   5  17       53.74       49.32      5.39 o 
  -5   5  17       25.13       26.25      4.48 o 
  -4   5  17       15.62       19.50      4.40 o 
  -3   5  17        1.67       -1.26      2.71 o 
  -2   5  17        3.50        3.16      3.07 o 
  -1   5  17       18.84       20.33      4.07 o 
   0   5  17       49.48       42.26      5.42 o 
   1   5  17        4.04       -1.72      2.89 o 
   2   5  17        8.32       11.28      3.67 o 
   3   5  17        0.02       -2.13      2.88 o 
   4   5  17        0.99       -1.52      3.69 o 
  -7   6  17        0.33        1.64      3.10 o 
  -6   6  17        1.74       -1.50      3.07 o 
  -5   6  17       18.93       23.94      4.20 o 
  -4   6  17       15.25       15.54      3.76 o 
  -3   6  17       17.46       24.37      4.22 o 
  -2   6  17        0.30       -3.31      2.87 o 
  -1   6  17       14.08       10.28      3.63 o 
   0   6  17        0.13        3.97      3.37 o 
   1   6  17        1.61        0.73      3.12 o 
 -12   0  18       46.73       54.24      6.27 o 
 -10   0  18        2.49        0.19      2.97 o 
  -8   0  18       17.71       11.87      3.30 o 
  -6   0  18      280.08      259.25      9.62 o 
  -4   0  18      818.68      789.82     18.94 o 
  -2   0  18      641.00      664.28     16.98 o 
   0   0  18      325.90      304.22     16.09 o 
   2   0  18       43.66       38.70      4.79 o 
   4   0  18      164.12      170.88      8.69 o 
   6   0  18       32.51       33.34      5.21 o 
 -13   1  18        2.35        2.38      3.16 o 
 -12   1  18        9.36        9.29      2.74 o 
 -11   1  18        5.69        0.78      2.35 o 
 -10   1  18        0.02        0.65      2.99 o 
  -9   1  18       12.69       15.28      2.50 o 
  -8   1  18      248.74      239.70      6.14 o 
  -7   1  18       17.08       12.82      2.43 o 
  -6   1  18      132.19      120.16      4.83 o 
  -5   1  18        6.73        5.20      2.10 o 
  -4   1  18        3.51        5.10      2.09 o 
  -3   1  18      785.05      800.32     13.53 o 
  -2   1  18      496.33      482.95      9.77 o 
  -1   1  18        4.43        7.44      2.36 o 
   0   1  18      157.35      158.20      5.47 o 
   1   1  18      182.70      183.79      5.93 o 
   2   1  18      143.41      138.99      5.44 o 
   3   1  18      114.64      126.07      7.96 o 
   4   1  18       20.13       18.25      3.01 o 
   5   1  18        0.58       -0.78      2.17 o 
   6   1  18       22.63       22.65      3.20 o 
   7   1  18        0.31        2.62      2.65 o 
 -13   2  18        9.23       15.21      3.61 o 
 -12   2  18        7.29        5.41      2.97 o 
 -11   2  18        4.80       12.14      3.12 o 
 -10   2  18       14.56        6.39      2.86 o 
  -9   2  18       23.61       17.38      2.74 o 
  -8   2  18       42.70       35.03      3.19 o 
  -7   2  18       11.28        6.95      2.35 o 
  -6   2  18      404.71      405.61      8.80 o 
  -5   2  18        0.20        0.51      2.02 o 
  -4   2  18      513.74      470.79      9.50 o 
  -3   2  18        7.32        3.80      1.99 o 
  -2   2  18        4.35        2.63      2.37 o 
  -1   2  18      280.80      292.95      7.31 o 
   0   2  18      110.92      111.31      6.02 o 
   1   2  18        6.14        5.24      2.20 o 
   2   2  18       78.36       74.81      4.22 o 
   3   2  18        2.52        4.26      2.27 o 
   4   2  18       42.91       32.81      3.54 o 
   5   2  18       18.47       20.62      3.18 o 
   6   2  18       15.76        8.20      3.22 o 
 -12   3  18        1.51        2.30      3.08 o 
 -11   3  18        5.98        4.16      2.91 o 
 -10   3  18        8.02        4.98      2.67 o 
  -9   3  18        0.11       -3.26      2.17 o 
  -8   3  18       65.72       71.25      4.54 o 
  -7   3  18       84.16       84.70      5.54 o 
  -6   3  18      375.84      372.41     11.55 o 
  -5   3  18        4.90        7.76      2.48 o 
  -4   3  18       95.79       93.83      4.68 o 
  -3   3  18       13.84       12.36      2.70 o 
  -2   3  18      450.24      433.15     13.19 o 
  -1   3  18       86.49       94.47      4.78 o 
   0   3  18       11.37        6.60      2.33 o 
   1   3  18        1.44       -2.98      2.01 o 
   2   3  18       33.33       29.95      3.71 o 
   3   3  18        2.89        1.20      4.41 o 
   4   3  18       81.20       82.49      6.71 o 
   5   3  18       14.87       11.30      5.50 o 
   6   3  18       47.35       50.55      5.31 o 
 -11   4  18        0.66        3.04      3.44 o 
 -10   4  18        0.23       -0.94      2.61 o 
  -9   4  18        8.44        3.75      2.72 o 
  -8   4  18       18.30       17.10      6.10 o 
  -7   4  18        0.26        2.98      2.60 o 
  -6   4  18        1.08        1.10      2.38 o 
  -5   4  18        8.40        8.49      2.90 o 
  -4   4  18      231.57      220.87      7.83 o 
  -3   4  18        2.95        2.35      2.69 o 
  -2   4  18       48.96       50.02      5.19 o 
  -1   4  18        0.10        2.01      2.98 o 
   0   4  18       67.59       53.91      5.49 o 
   1   4  18        1.11        2.47      3.18 o 
   2   4  18        8.84        6.29      3.58 o 
   3   4  18        0.67       -2.05      3.04 o 
   4   4  18        2.35       -2.11      3.26 o 
  -9   5  18        0.03        1.88      3.46 o 
  -8   5  18        2.27        1.48      3.26 o 
  -7   5  18       30.97       46.71      5.47 o 
  -6   5  18        2.49        5.57      3.40 o 
  -5   5  18        7.57        9.35      3.62 o 
  -4   5  18       10.63        8.68      3.61 o 
  -3   5  18        0.71        3.39      3.23 o 
  -2   5  18        4.78        0.80      2.88 o 
  -1   5  18       56.28       56.11      5.59 o 
   0   5  18        3.95        3.33      3.23 o 
   1   5  18        9.91        8.89      3.67 o 
   2   5  18       16.12       16.85      6.00 o 
   3   5  18        6.25        1.16      3.46 o 
  -5   6  18        7.37        5.39      3.94 o 
  -4   6  18        8.78        8.93      3.48 o 
  -3   6  18       42.94       42.12      5.22 o 
  -2   6  18        6.39        5.23      3.32 o 
  -1   6  18        1.01        3.13      3.26 o 
 -13   0  19       10.94       15.13      4.80 o 
 -11   0  19        3.66        0.60      4.69 o 
  -9   0  19       65.86       58.91      5.25 o 
  -7   0  19       37.59       31.39      4.07 o 
  -5   0  19        1.98        3.95      2.79 o 
  -3   0  19       66.28       49.97      5.04 o 
  -1   0  19        7.11        1.15      2.73 o 
   1   0  19        2.55        5.64      3.50 o 
   3   0  19       11.52       10.13      3.93 o 
   5   0  19      143.80      145.51     13.07 o 
 -13   1  19       25.46       28.78      6.10 o 
 -12   1  19       12.55       10.74      3.25 o 
 -11   1  19        7.35        2.70      2.49 o 
 -10   1  19       18.45       22.89      2.97 o 
  -9   1  19        1.84       -3.86      2.58 o 
  -8   1  19        3.61        1.48      1.90 o 
  -7   1  19       11.17        3.78      2.13 o 
  -6   1  19      101.75       88.38      4.33 o 
  -5   1  19       49.75       41.11      3.28 o 
  -4   1  19      162.73      172.33      8.27 o 
  -3   1  19        0.03        3.46      2.07 o 
  -2   1  19       81.86       98.05      4.53 o 
  -1   1  19        0.37        3.07      2.18 o 
   0   1  19       20.04       21.33      2.84 o 
   1   1  19       82.21       86.34      4.53 o 
   2   1  19       45.41       40.53      3.64 o 
   3   1  19       18.32       14.11      2.82 o 
   4   1  19        8.99       10.23      2.71 o 
   5   1  19        0.42        0.02      2.38 o 
   6   1  19        0.00        5.07      2.71 o 
 -12   2  19        0.24        2.71      2.96 o 
 -11   2  19       27.84       34.08      3.99 o 
 -10   2  19        2.79        6.66      2.72 o 
  -9   2  19        4.41       -2.79      2.35 o 
  -8   2  19       10.11        9.77      2.33 o 
  -7   2  19       20.41       16.23      2.91 o 
  -6   2  19       22.16       20.37      2.94 o 
  -5   2  19       33.16       19.71      2.66 o 
  -4   2  19      145.12      167.06      5.53 o 
  -3   2  19       21.13       11.99      2.41 o 
  -2   2  19       71.39       76.62      4.15 o 
  -1   2  19      375.38      382.56      9.62 o 
   0   2  19        6.21        6.14      2.28 o 
   1   2  19        0.72       -0.35      2.06 o 
   2   2  19       39.00       38.30      3.52 o 
   3   2  19        1.21        1.73      2.18 o 
   4   2  19        1.68        2.12      2.34 o 
   5   2  19        7.82        8.70      3.04 o 
 -11   3  19       15.61       10.67      3.39 o 
 -10   3  19        7.09        2.07      2.73 o 
  -9   3  19       70.45       73.06      4.85 o 
  -8   3  19       53.00       51.34      4.45 o 
  -7   3  19       14.76       14.57      3.37 o 
  -6   3  19      129.88      148.59      6.80 o 
  -5   3  19      147.23      132.44      7.34 o 
  -4   3  19       12.30        8.48      2.60 o 
  -3   3  19      508.36      486.87     10.91 o 
  -2   3  19       44.92       45.81      3.86 o 
  -1   3  19       12.40       10.95      2.68 o 
   0   3  19       14.01       16.97      2.84 o 
   1   3  19        8.27       10.53      2.72 o 
   2   3  19        8.43        8.91      2.96 o 
   3   3  19        1.11       -0.20      2.96 o 
   4   3  19       21.79       26.31      4.19 o 
   5   3  19       21.13       33.84      4.62 o 
 -10   4  19        4.87        4.86      2.94 o 
  -9   4  19        1.08       -2.12      4.59 o 
  -8   4  19        4.53        5.41      3.01 o 
  -7   4  19       24.75       16.48      3.52 o 
  -6   4  19        8.65        6.07      2.97 o 
  -5   4  19       11.54        7.91      2.96 o 
  -4   4  19       58.79       67.19      4.98 o 
  -3   4  19       80.14       80.40      8.39 o 
  -2   4  19        2.37        0.86      3.04 o 
  -1   4  19       39.55       36.26      4.95 o 
   0   4  19        0.58        2.95      3.36 o 
   1   4  19        2.41        1.84      3.32 o 
   2   4  19       43.98       32.50      5.27 o 
   3   4  19        2.28       -0.29      3.52 o 
  -8   5  19        1.53        1.22      3.63 o 
  -7   5  19        2.86        3.70      3.57 o 
  -6   5  19       23.40       40.33      9.51 o 
  -5   5  19        4.43       -0.54      3.18 o 
  -4   5  19        0.05        2.41      3.11 o 
  -3   5  19        2.44        1.92      3.03 o 
  -2   5  19        0.78        1.60      3.12 o 
  -1   5  19        1.55        3.26      3.32 o 
   0   5  19       14.82       14.76      4.22 o 
   1   5  19        8.94       13.84      7.70 o 
 -12   0  20       30.93       43.29      6.33 o 
 -10   0  20        0.17       -0.93      2.70 o 
  -8   0  20       16.44       17.24      3.74 o 
  -6   0  20       53.40       42.32      4.86 o 
  -4   0  20      386.64      367.85     12.20 o 
  -2   0  20      192.79      241.36     17.20 o 
   0   0  20       10.06        9.27      3.73 o 
   2   0  20       66.07       71.92      6.36 o 
   4   0  20       43.15       51.59      6.24 o 
 -12   1  20        7.01        7.43      3.55 o 
 -11   1  20        0.72        6.33      2.88 o 
 -10   1  20       30.16       36.66      3.57 o 
  -9   1  20        4.15        4.53      2.45 o 
  -8   1  20       13.73       11.01      2.48 o 
  -7   1  20       77.87       94.31      4.71 o 
  -6   1  20       61.44       55.27      3.81 o 
  -5   1  20       10.32        5.33      2.21 o 
  -4   1  20       22.75       23.35      2.85 o 
  -3   1  20      458.24      449.19      9.66 o 
  -2   1  20       71.99       58.07      3.92 o 
  -1   1  20       23.46       23.78      3.65 o 
   0   1  20       10.12       17.67      2.77 o 
   1   1  20        0.30       -1.91      2.08 o 
   2   1  20        3.86       -0.73      2.17 o 
   3   1  20        5.25        9.81      2.75 o 
   4   1  20       12.82       16.83      3.13 o 
   5   1  20        1.57       -1.79      2.39 o 
 -12   2  20        3.52        6.69      3.30 o 
 -11   2  20        0.51        3.32      2.93 o 
 -10   2  20        0.96       -3.49      2.56 o 
  -9   2  20        5.22        7.62      2.83 o 
  -8   2  20       45.83       37.20      4.64 o 
  -7   2  20        0.00       -0.61      2.12 o 
  -6   2  20        2.86        0.68      2.09 o 
  -5   2  20       85.08       72.23      4.56 o 
  -4   2  20        9.09        9.02      2.50 o 
  -3   2  20       13.64       12.55      2.54 o 
  -2   2  20        3.00        6.29      2.26 o 
  -1   2  20        7.73       12.92      2.57 o 
   0   2  20        8.84       11.27      2.63 o 
   1   2  20        3.83        0.86      2.34 o 
   2   2  20       13.47       13.23      2.77 o 
   3   2  20       14.29       11.64      3.09 o 
   4   2  20        5.98        7.41      2.99 o 
 -11   3  20        3.99        2.78      3.18 o 
 -10   3  20       17.74       10.77      4.07 o 
  -9   3  20        1.75        5.63      2.87 o 
  -8   3  20        0.02       -0.44      2.77 o 
  -7   3  20        1.12       -1.52      3.02 o 
  -6   3  20        9.93        7.07      2.99 o 
  -5   3  20        1.28       -0.35      2.65 o 
  -4   3  20        2.26       -1.95      2.48 o 
  -3   3  20       27.71       42.95      4.35 o 
  -2   3  20        0.75        0.00      2.15 o 
  -1   3  20       35.04       45.14      3.93 o 
   0   3  20       22.66       16.83      3.80 o 
   1   3  20       48.58       47.51      4.13 o 
   2   3  20       37.97       38.99      4.57 o 
   3   3  20        0.00       -3.26      3.35 o 
   4   3  20        5.83       10.17      3.39 o 
  -9   4  20        3.90        1.25      3.12 o 
  -8   4  20        1.79        4.62      2.93 o 
  -7   4  20        2.05        1.05      3.99 o 
  -6   4  20        2.69        3.16      2.79 o 
  -5   4  20        0.22        0.57      2.50 o 
  -4   4  20       33.24       29.26      4.65 o 
  -3   4  20       46.32       55.80      8.27 o 
  -2   4  20        0.00       -0.37      2.94 o 
  -1   4  20       23.28       24.87      4.56 o 
   0   4  20       26.36       22.57      4.50 o 
   1   4  20        6.92        9.52      4.02 o 
   2   4  20        0.85       -2.36      3.30 o 
  -7   5  20        4.20       12.50      4.30 o 
  -6   5  20       72.09       78.01      6.97 o 
  -5   5  20       40.30       51.84      5.89 o 
  -4   5  20        7.95        8.11      3.90 o 
  -3   5  20       18.29       26.50      4.82 o 
  -2   5  20       18.93       25.44      4.76 o 
  -1   5  20        0.15       -3.81      3.20 o 
 -11   0  21        6.70        1.89      3.90 o 
  -9   0  21       56.50       52.19      5.30 o 
  -7   0  21       18.71       10.80      3.78 o 
  -5   0  21       31.13       40.90      4.95 o 
  -3   0  21      380.05      353.83     12.24 o 
  -1   0  21       93.05       85.72      6.67 o 
   1   0  21       66.33       60.51      6.03 o 
   3   0  21      118.72      125.02      8.44 o 
 -11   1  21        1.71       -3.46      2.30 o 
 -10   1  21        1.16       -1.04      2.31 o 
  -9   1  21        8.73        6.12      2.35 o 
  -8   1  21        6.38        0.61      2.49 o 
  -7   1  21       23.68       20.85      2.92 o 
  -6   1  21       68.43       64.01      4.14 o 
  -5   1  21        0.56        0.42      1.99 o 
  -4   1  21        1.84        0.79      2.07 o 
  -3   1  21       13.91        9.41      3.31 o 
  -2   1  21       24.25       30.75      3.27 o 
  -1   1  21      281.35      281.00      7.76 o 
   0   1  21       40.02       41.43      3.77 o 
   1   1  21       33.39       31.66      3.41 o 
   2   1  21        0.17        2.62      2.24 o 
   3   1  21        3.77        8.24      3.48 o 
   4   1  21       75.72       93.15      5.43 o 
 -11   2  21        8.41        4.91      4.01 o 
 -10   2  21        0.01       -2.07      2.46 o 
  -9   2  21        0.01       -6.04      4.03 o 
  -8   2  21        5.31        8.90      3.15 o 
  -7   2  21       32.40       22.64      3.28 o 
  -6   2  21       45.69       39.53      3.86 o 
  -5   2  21       20.85       15.16      2.91 o 
  -4   2  21       46.06       36.14      3.99 o 
  -3   2  21        0.39       -1.41      2.20 o 
  -2   2  21      150.09      153.48      9.66 o 
  -1   2  21       67.32       72.32      4.82 o 
   0   2  21       27.96       39.05      3.92 o 
   1   2  21       21.10       18.37      3.31 o 
   2   2  21       13.49       10.81      3.10 o 
   3   2  21       26.65       28.92      3.93 o 
 -10   3  21       33.21       45.82      4.90 o 
  -9   3  21        9.84       11.37      3.72 o 
  -8   3  21        3.27        3.33      2.93 o 
  -7   3  21        7.42       10.70      3.26 o 
  -6   3  21        4.25        6.25      3.13 o 
  -5   3  21        2.52        0.32      2.64 o 
  -4   3  21        2.33        4.13      2.89 o 
  -3   3  21        6.76        6.01      4.03 o 
  -2   3  21       15.65       15.87      3.64 o 
  -1   3  21       15.12       19.83      3.83 o 
   0   3  21       35.92       38.48      3.96 o 
   1   3  21       46.34       52.48      5.92 o 
   2   3  21       11.98        9.92      3.53 o 
  -8   4  21        7.10       12.10      3.52 o 
  -7   4  21        0.05        0.26      3.48 o 
  -6   4  21       12.70       11.39      3.97 o 
  -5   4  21      117.85      125.89      8.05 o 
  -4   4  21        8.86       17.34      4.43 o 
  -3   4  21       14.62        7.82      3.70 o 
  -2   4  21        3.69        4.81      3.56 o 
  -1   4  21        1.26       -1.07      3.23 o 
   0   4  21        6.83        1.44      3.58 o 
   1   4  21        2.70        0.92      3.67 o 
 -10   0  22        0.82        1.05      3.45 o 
  -8   0  22        6.01        8.98      3.77 o 
  -6   0  22        3.05        7.38      3.48 o 
  -4   0  22        1.46       -1.02      3.31 o 
  -2   0  22       78.63       95.63      7.12 o 
   0   0  22       32.14       31.11      4.90 o 
   2   0  22        0.09       -2.34      3.22 o 
 -11   1  22        0.14       -4.36      3.16 o 
 -10   1  22        0.03        2.56      3.06 o 
  -9   1  22       10.75       13.84      4.15 o 
  -8   1  22        0.04       -2.10      2.97 o 
  -7   1  22        0.65       -3.14      2.10 o 
  -6   1  22        1.03        2.34      2.33 o 
  -5   1  22        0.26        1.76      2.09 o 
  -4   1  22        0.15        0.65      2.00 o 
  -3   1  22       47.43       38.12      5.21 o 
  -2   1  22        0.44       -0.72      2.15 o 
  -1   1  22       19.82       23.06      3.21 o 
   0   1  22        3.62        3.80      2.44 o 
   1   1  22       11.35       13.69      2.97 o 
   2   1  22        1.06        0.34      2.49 o 
   3   1  22        7.18        5.84      2.76 o 
 -10   2  22        0.86       -0.25      2.80 o 
  -9   2  22        7.89        5.79      3.38 o 
  -8   2  22        0.13        1.74      2.89 o 
  -7   2  22        7.04        4.88      2.89 o 
  -6   2  22        3.54        2.18      2.44 o 
  -5   2  22       10.74       15.08      3.06 o 
  -4   2  22        0.66       -0.54      2.16 o 
  -3   2  22        8.96       11.57      2.85 o 
  -2   2  22       52.41       41.10      7.12 o 
  -1   2  22        1.16        2.42      2.47 o 
   0   2  22       23.51       26.83      3.77 o 
   1   2  22       20.43       23.49      3.59 o 
   2   2  22        4.43        0.04      2.72 o 
  -9   3  22        4.04        6.85      3.41 o 
  -8   3  22        9.09       12.81      3.84 o 
  -7   3  22        4.58        7.71      3.75 o 
  -6   3  22       11.11       10.86      3.48 o 
  -5   3  22        0.03       -0.14      2.76 o 
  -4   3  22       14.51       13.28      3.50 o 
  -3   3  22       10.96        7.62      3.14 o 
  -2   3  22        0.11       -0.29      2.78 o 
  -1   3  22       11.83       15.79      3.68 o 
   0   3  22       25.64       33.95      5.52 o 
   1   3  22       91.91      102.63      8.13 o 
  -6   4  22       10.52        8.50      4.25 o 
  -5   4  22       49.11       52.38      6.21 o 
  -4   4  22        1.55        2.86      3.73 o 
  -3   4  22        0.15        1.33      3.18 o 
  -2   4  22        0.99       -4.28      3.51 o 
  -1   4  22       43.87       60.96      6.87 o 
  -9   0  23       25.37       37.73     12.56 o 
  -7   0  23       11.66       14.45      4.10 o 
  -5   0  23        0.66        3.61      3.44 o 
  -3   0  23        0.20       -0.49      3.19 o 
  -1   0  23        1.89        1.10      3.28 o 
   1   0  23        0.52        3.09      3.51 o 
 -10   1  23        2.15       -5.91      4.06 o 
  -9   1  23        1.33       -0.34      2.69 o 
  -8   1  23        0.25       -3.23      2.15 o 
  -7   1  23        0.30        1.09      2.40 o 
  -6   1  23        1.45        3.53      2.62 o 
  -5   1  23        0.40        4.37      2.47 o 
  -4   1  23        2.96        4.92      2.72 o 
  -3   1  23        2.94       11.26      2.69 o 
  -2   1  23        2.77       -0.03      2.17 o 
  -1   1  23        5.94        7.60      2.64 o 
   0   1  23       11.28       12.93      3.02 o 
   1   1  23        1.23       -0.26      2.37 o 
  -9   2  23        0.82       -2.26      3.16 o 
  -8   2  23        2.67        2.86      3.16 o 
  -7   2  23        0.19       -2.72      2.87 o 
  -6   2  23        2.97        2.75      2.94 o 
  -5   2  23        1.95        2.05      2.47 o 
  -4   2  23        2.09       -3.85      4.61 o 
  -3   2  23        6.81        8.51      3.00 o 
  -2   2  23        0.45       -0.50      2.38 o 
  -1   2  23       21.09       22.64      3.65 o 
   0   2  23        0.02       -1.36      2.69 o 
   1   2  23        3.63        0.61      2.82 o 
  -7   3  23        8.95       11.76      3.71 o 
  -6   3  23        0.14        1.50      4.77 o 
  -5   3  23       13.07       17.87      3.78 o 
  -4   3  23        0.06        4.06      2.97 o 
  -3   3  23        7.78        3.52      3.19 o 
  -2   3  23        0.17        1.96      2.98 o 
  -1   3  23        4.66        1.56      3.53 o 
  -8   0  24       60.81       75.35      8.40 o 
  -6   0  24       78.87      116.23      8.25 o 
  -4   0  24       29.52       45.29      5.79 o 
  -2   0  24       24.05       13.19      5.18 o 
   0   0  24        7.03       10.41      4.30 o 
  -8   1  24       10.85       13.64      3.40 o 
  -7   1  24       18.48       20.57      4.61 o 
  -6   1  24       16.73       18.56      3.59 o 
  -5   1  24        0.22       -1.58      3.55 o 
  -4   1  24        5.87        5.03      2.89 o 
  -3   1  24        7.20       10.06      2.96 o 
  -2   1  24        0.33       -2.33      2.65 o 
  -1   1  24        0.85        0.10      2.75 o 
   0   1  24        2.67        1.12      3.45 o 
  -7   2  24        0.15        1.17      3.10 o 
  -6   2  24        0.05        0.78      3.04 o 
  -5   2  24        0.04        1.59      2.75 o 
  -4   2  24        9.55        8.22      2.86 o 
  -3   2  24        1.72        4.33      2.77 o 
  -2   2  24        0.39       -1.71      2.53 o 
  -1   2  24        0.15        1.61      2.82 o 
  -7   0  25        2.37        3.20      4.88 o 
  -5   0  25       96.41      113.38      8.22 o 
  -3   0  25       21.09       37.91      5.62 o 
  -6   1  25        2.98        1.53      2.90 o 
  -5   1  25        0.44        0.75      2.72 o 
  -4   1  25        9.02       10.11      3.12 o 
  -3   1  25       74.33       81.51      5.68 o 
                                                 
